# Supplementary material for: Structure of the bacterial ribosome at 2 Å resolution
Source: eLife. 2020 Sep 14;9:e60482. doi: 10.7554/eLife.60482 (PMC7550191; doi:10.7554/eLife.60482)
Supplement: Supplementary file 2. — Tabs include 16S base pair statistics for prokaryotes, bacteria, archaea, 16S rRNA genome information for prokaryotes, 18S base pair statistics for eukaryotes, 18S rRNA genome information for eukaryotes, and nucleotide statistics for position 718. All 16S rRNA base pairs and position 718 are with E. coli numbering. 18S rRNA base pairs are with S. cerevisiae numbering. [file elife-60482-supp2.xlsx]

## Sheet: 16S_pairings_matrix_prokaryote
nt::nt	a::a	a::c	a::g	a::t	c::a	c::g	g::a	g::c	g::g	g::t	t::a	t::c	t::g	t::t	all_gap	gap_or_N
673::717	3	6	0	274	0	11	0	2196	11	80	2	1	4	0	98	22
674::716	1	0	0	0	0	2	2086	493	2	1	1	0	0	2	99	21
675::715	2094	0	1	1	0	0	3	0	0	0	492	0	0	0	99	18
676::714	1	0	2582	0	2	0	0	1	1	1	1	0	1	0	99	19

## Sheet: 16S_pairings_matrix_bacteria
nt::nt	a::a	a::c	a::g	a::t	c::a	c::g	g::a	g::c	g::g	g::t	t::a	t::c	t::g	t::t	all_gap	gap_or_N
673::717	2	5	0	255	0	4	0	1720	8	80	0	0	0	0	67	14
674::716	1	0	0	0	0	0	2063	4	2	1	1	0	0	2	67	14
675::715	2065	0	1	1	0	0	3	0	0	0	7	0	0	0	67	11
676::714	1	0	2069	0	2	0	0	1	0	1	1	0	1	0	67	12

## Sheet: 16S_pairings_matrix_archaea
nt::nt	a::a	a::c	a::g	a::t	c::a	c::g	g::a	g::c	g::g	g::t	t::a	t::c	t::g	t::t	all_gap	gap_or_N
673::717	1	0	0	13	0	7	0	462	3	0	2	1	4	0	31	8
674::716	0	0	0	0	0	2	2	489	0	0	0	0	0	0	32	7
675::715	8	0	0	0	0	0	0	0	0	0	485	0	0	0	32	7
676::714	0	0	492	0	0	0	0	0	1	0	0	0	0	0	32	7

## Sheet: 16S_genome_details_prok
gene_accession	genome_ncbi_accession	region_673-676_according_Ecoli	region_714-718_according_Ecoli	phylum	genome	domain
NJBF01000005.1	GCA_003144275.1	tg-ta	gacaa	ASGARD_Heimdallarchaeota	Candidatus Heimdallarchaeota archaeon B3-JM-08	Archaea
PJET01000033.1	GCA_002825515.1	gg-ta	gacca	ASGARD_Thorarchaeota	Candidatus Thorarchaeota archaeon MP11T_1	Archaea
CP003423.1	GCA_000258425.1	gg-ta	gacca	Crenarchaeota	Fervidicoccus fontis Kam940	Archaea
NZBU01000007.1	GCA_002688035.1	gg-aa	gacca	DPANN	Candidatus Diapherotrites archaeon	Archaea
PEZQ01000006.1	GCA_002763265.1	gg-ta	gacca	DPANN_Novel_lineage_I	archaeon CG10_big_fil_rev_8_21_14_0_10_43_11	Archaea
PEVM01000012.1	GCA_002779795.1	ag-ta	gacta	DPANN_Novel_lineage_I	archaeon CG06_land_8_20_14_3_00_37_11	Archaea
LYOS01000002.1	GCA_001766815.1	gg-ta	gacca	Euryarchaeota	Candidatus Syntrophoarchaeum caldarius	Archaea
MSDW01000001.1	GCA_001914405.1	gg-ta	gacca	Euryarchaeota	Candidatus Methanohalarchaeum thermophilum	Archaea
LQMP01000030.1	GCA_001515215.1	gg-ta	gacca	Euryarchaeota_Cluster_I_Hadesarchaea	Hadesarchaea archaeon YNP_N21	Archaea
LQMQ01000054.1	GCA_001515205.2	gg-ta	gacca	Euryarchaeota_Cluster_I_Hadesarchaea	Hadesarchaea archaeon YNP_45	Archaea
MTMF01000005.1	GCA_002011125.1	gg-ta	gacca	Euryarchaeota_Cluster_I_Hydrothermarchaeota	Candidatus Hydrothermarchaeota archaeon JdFR-18	Archaea
CP001719.1	GCA_000024185.1	gg-ta	gacca	Euryarchaeota_Cluster_I_Methanobacteria	Methanobrevibacter ruminantium M1	Archaea
LWMW01000084.1	GCA_001639285.1	gg-ta	gacca	Euryarchaeota_Cluster_I_Methanobacteria	Methanobrevibacter cuticularis	Archaea
LWMS01000034.1	GCA_003149675.1	gg-ta	gacca	Euryarchaeota_Cluster_I_Methanobacteria	Methanosphaera cuniculi	Archaea
LT985155.1	GCA_900289035.1	gg-ta	gaccg	Euryarchaeota_Cluster_I_Methanobacteria	Methanobrevibacter oralis	Archaea
CP002772.1	GCA_000214725.1	gg-ta	gacca	Euryarchaeota_Cluster_I_Methanobacteria	Methanobacterium paludis	Archaea
DACN01000003.1	GCA_002494785.1	gg-ta	gacca	Euryarchaeota_Cluster_I_Methanobacteria	Methanobacteriaceae archaeon UBA117	Archaea
NQLD01000015.1	GCA_002252585.1	tg-ag	gaacc	Euryarchaeota_Cluster_I_Methanobacteria	Methanobrevibacter smithii	Archaea
FOAK01000003.1	GCA_900109595.1	gg-ta	gaccg	Euryarchaeota_Cluster_I_Methanobacteria	Methanobrevibacter gottschalkii	Archaea
DAVZ01000050.1	GCA_002505765.1	gg-ta	gacca	Euryarchaeota_Cluster_I_Methanobacteria	Methanobacterium sp. UBA176	Archaea
JQJK01000002.1	GCA_000745485.1	gg-ta	gacca	Euryarchaeota_Cluster_I_Methanobacteria	Methanobacterium veterum	Archaea
NGJK01000104.1	GCA_003265405.1	gg-ta	gacca	Euryarchaeota_Cluster_I_Methanobacteria	Methanosphaera stadtmanae	Archaea
CP002551.1	GCA_000191585.1	gg-ta	gacca	Euryarchaeota_Cluster_I_Methanobacteria	Methanobacterium lacus	Archaea
CP011266.1	GCA_001477655.1	gg-ta	gaccg	Euryarchaeota_Cluster_I_Methanobacteria	Methanobrevibacter millerae	Archaea
CP006933.1	GCA_000762265.1	gg-ta	gacca	Euryarchaeota_Cluster_I_Methanobacteria	Methanobacterium formicicum	Archaea
QKNT01000024.1	GCA_003202615.1	gg-ta	gacca	Euryarchaeota_Cluster_I_Methanobacteria	Methanobacterium sp.	Archaea
DACB01000013.1	GCA_002494495.1	gg-aa	gacca	Euryarchaeota_Cluster_I_Methanobacteria	Methanobacterium sp. UBA294	Archaea
HG425166.1	GCA_000499765.1	gg-ta	gacca	Euryarchaeota_Cluster_I_Methanobacteria	Methanobacterium sp. MB1	Archaea
FOTL01000013.1	GCA_900114585.1	gg-ta	gacca	Euryarchaeota_Cluster_I_Methanobacteria	Methanobrevibacter olleyae	Archaea
AP011952.1	GCA_000828575.1	gg-ta	gacca	Euryarchaeota_Cluster_I_Methanobacteria	Methanothermobacter sp. CaT2	Archaea
JQLY01000001.1	GCA_000744455.1	gg-ta	gacca	Euryarchaeota_Cluster_I_Methanobacteria	Methanobacterium sp. SMA-27	Archaea
LT608329.1	GCA_900095815.1	gg-ta	gacca	Euryarchaeota_Cluster_I_Methanobacteria	Methanothermobacter wolfeii	Archaea
DACV01000007.1	GCA_002494885.1	gg-ta	gacca	Euryarchaeota_Cluster_I_Methanobacteria	Methanobacterium sp. UBA44	Archaea
MRCT01000114.1	GCA_002208625.1	gg-ta	gacca	Euryarchaeota_Cluster_I_Methanobacteria	Methanobrevibacter sp. 87.7	Archaea
JXMW01000004.1	GCA_002072215.1	gg-ta	gacca	Euryarchaeota_Cluster_I_Methanobacteria	Methanobrevibacter arboriphilus JCM 13429 = DSM 1125	Archaea
MZGS01000039.1	GCA_003111625.1	gg-ta	gaccg	Euryarchaeota_Cluster_I_Methanobacteria	Methanobrevibacter thaueri	Archaea
AMPO01000020.1	GCA_000302455.1	gg-ta	gacca	Euryarchaeota_Cluster_I_Methanobacteria	Methanobacterium formicicum DSM 3637	Archaea
JHWX01000031.1	GCA_000621965.1	gg-ta	gacca	Euryarchaeota_Cluster_I_Methanobacteria	Methanobrevibacter wolinii SH	Archaea
DAGC01000007.1	GCA_002495625.1	gg-ta	gacca	Euryarchaeota_Cluster_I_Methanobacteria	Methanobacterium sp. UBA375	Archaea
JRWK01000030.1	GCA_001729965.1	gg-ta	gacca	Euryarchaeota_Cluster_I_Methanobacteria	Methanosphaera sp. WGK6	Archaea
MZGU01000010.1	GCA_003111605.1	gg-ta	gaccg	Euryarchaeota_Cluster_I_Methanobacteria	Methanobrevibacter woesei	Archaea
CP017803.1	GCA_002813085.1	gg-ta	gaccg	Euryarchaeota_Cluster_I_Methanobacteria	Methanobrevibacter smithii	Archaea
PLXT01000144.1	GCA_003151535.1	gg-ta	gacca	Euryarchaeota_Cluster_I_Methanobacteria	Methanobacterium sp.	Archaea
CP002278.1	GCA_000166095.1	gg-ta	gacca	Euryarchaeota_Cluster_I_Methanobacteria	Methanothermus fervidus DSM 2088	Archaea
CP017768.1	GCA_002813695.1	gg-ta	gacca	Euryarchaeota_Cluster_I_Methanobacteria	Methanobacterium subterraneum	Archaea
LWMV01000208.1	GCA_001639295.1	gg-ta	gacca	Euryarchaeota_Cluster_I_Methanobacteria	Methanobrevibacter curvatus	Archaea
LT607756.1	GCA_900095295.1	gg-ta	gacca	Euryarchaeota_Cluster_I_Methanobacteria	Methanobacterium congolense	Archaea
CP010834.1	GCA_001548675.1	gg-ta	gaccg	Euryarchaeota_Cluster_I_Methanobacteria	Methanobrevibacter sp. YE315	Archaea
LMVM01000014.1	GCA_002287175.1	gg-ta	gacca	Euryarchaeota_Cluster_I_Methanobacteria	Methanobacterium bryantii	Archaea
LWMT01000072.1	GCA_001639265.1	gg-ta	gacca	Euryarchaeota_Cluster_I_Methanobacteria	Methanobrevibacter filiformis	Archaea
CP001710.1	GCA_000145295.1	gg-ta	gacca	Euryarchaeota_Cluster_I_Methanobacteria	Methanothermobacter marburgensis str. Marburg	Archaea
QLOE01000001.1	GCA_003264935.1	gg-ta	gacca	Euryarchaeota_Cluster_I_Methanobacteria	Methanothermobacter tenebrarum	Archaea
AQXV01000039.1	GCA_000376965.1	gg-ta	gacca	Euryarchaeota_Cluster_I_Methanococci	Methanothermococcus thermolithotrophicus DSM 2095	Archaea
AGJL01000032.1	GCA_000243455.2	gg-ta	gacca	Euryarchaeota_Cluster_I_Methanococci	Methanotorris formicicus Mc-S-70	Archaea
LNGC01000017.1	GCA_001587715.1	gg-ta	gacca	Euryarchaeota_Cluster_I_Theionarchaea	Arc I group archaeon U1lsi0528_Bin089	Archaea
LNGE01000046.1	GCA_001587655.1	gg-ta	gacca	Euryarchaeota_Cluster_I_Theionarchaea	Arc I group archaeon U1lsi0528_Bin089	Archaea
LNJE01000006.1	GCA_001587635.1	gg-ta	gacca	Euryarchaeota_Cluster_I_Theionarchaea	Arc I group archaeon U1lsi0528_Bin089	Archaea
LN999010.1	GCA_900012635.1	gg-ta	gaccg	Euryarchaeota_Cluster_I_Thermococci	Thermococcus chitonophagus	Archaea
CP003685.1	GCA_000275605.1	gg-ta	gaccg	Euryarchaeota_Cluster_I_Thermococci	Pyrococcus furiosus COM1	Archaea
CP013050.1	GCA_001433455.1	gg-ta	gaccg	Euryarchaeota_Cluster_I_Thermococci	Thermococcus barophilus	Archaea
BA000001.2	GCA_000011105.1	gg-ta	gaccg	Euryarchaeota_Cluster_I_Thermococci	Pyrococcus horikoshii OT3	Archaea
CP008887.1	GCA_000769655.1	gg-ta	gaccg	Euryarchaeota_Cluster_I_Thermococci	Thermococcus eurythermalis	Archaea
CP015102.1	GCA_002214485.1	gg-ta	gaccg	Euryarchaeota_Cluster_I_Thermococci	Thermococcus pacificus	Archaea
CP006965.1	GCA_000517445.1	gg-ta	gaccg	Euryarchaeota_Cluster_I_Thermococci	Thermococcus paralvinellae	Archaea
KE387149.1	GCA_000430485.1	gg-ta	gaccg	Euryarchaeota_Cluster_I_Thermococci	Thermococcus sp. PK	Archaea
FOIW01000003.1	GCA_900109425.1	gg-ta	gaccg	Euryarchaeota_Cluster_I_Thermococci	Thermococcus thioreducens	Archaea
CP014854.1	GCA_002214365.1	gg-ta	gaccg	Euryarchaeota_Cluster_I_Thermococci	Thermococcus celer JCM 8558	Archaea
CP001398.1	GCA_000022365.1	gg-ta	gaccg	Euryarchaeota_Cluster_I_Thermococci	Thermococcus gammatolerans EJ3	Archaea
AP006878.1	GCA_000009965.1	gg-ta	gaccg	Euryarchaeota_Cluster_I_Thermococci	Thermococcus kodakarensis KOD1	Archaea
CP006670.1	GCA_000246985.3	gg-ta	gaccg	Euryarchaeota_Cluster_I_Thermococci	Thermococcus litoralis DSM 5473	Archaea
AL096836.1	GCA_000195935.2	gg-ta	gaccg	Euryarchaeota_Cluster_I_Thermococci	Pyrococcus abyssi GE5	Archaea
CP014862.1	GCA_002214585.1	gg-ta	gaccg	Euryarchaeota_Cluster_I_Thermococci	Thermococcus profundus	Archaea
CP003651.1	GCA_000265525.1	gg-ta	gaccg	Euryarchaeota_Cluster_I_Thermococci	Thermococcus cleftensis	Archaea
CP002952.1	GCA_000151205.2	gg-ta	gaccg	Euryarchaeota_Cluster_I_Thermococci	Thermococcus sp. AM4	Archaea
LANF01000002.1	GCA_000966265.1	gg-ta	gaccg	Euryarchaeota_Cluster_I_Thermococci	Palaeococcus ferrophilus DSM 13482	Archaea
CP015106.1	GCA_002214565.1	gg-ta	gaccg	Euryarchaeota_Cluster_I_Thermococci	Thermococcus radiotolerans	Archaea
JXCG01000001.1	GCA_001317345.1	gg-ta	gaccg	Euryarchaeota_Cluster_I_Thermococci	Thermococcus sp. EP1	Archaea
CP014750.1	GCA_001592435.1	gg-ta	gaccg	Euryarchaeota_Cluster_I_Thermococci	Thermococcus peptonophilus	Archaea
CP007140.1	GCA_000816105.1	gg-ta	gaccg	Euryarchaeota_Cluster_I_Thermococci	Thermococcus guaymasensis DSM 11113	Archaea
CP010835.1	GCA_001577775.1	gg-ta	gaccg	Euryarchaeota_Cluster_I_Thermococci	Pyrococcus kukulkanii	Archaea
CP015520.1	GCA_001647085.1	gg-ta	gaccg	Euryarchaeota_Cluster_I_Thermococci	Thermococcus piezophilus	Archaea
CP001463.1	GCA_000022545.1	gg-ta	gaccg	Euryarchaeota_Cluster_I_Thermococci	Thermococcus sibiricus MM 739	Archaea
CP014855.1	GCA_002214385.1	gg-ta	gaccg	Euryarchaeota_Cluster_I_Thermococci	Thermococcus gorgonarius	Archaea
CP012200.1	GCA_001484685.1	gg-ta	gaccg	Euryarchaeota_Cluster_I_Thermococci	Thermococcus sp. 2319x1	Archaea
CP006019.1	GCA_000725425.1	gg-ta	gaccg	Euryarchaeota_Cluster_I_Thermococci	Palaeococcus pacificus DY20341	Archaea
CP015104.1	GCA_002214525.1	gg-ta	gaccg	Euryarchaeota_Cluster_I_Thermococci	Thermococcus sp. P6	Archaea
AJLF01000002.1	GCA_000258515.1	gg-ta	gaccg	Euryarchaeota_Cluster_I_Thermococci	Thermococcus zilligii AN1	Archaea
CP002920.1	GCA_000221185.1	gg-ta	gaccg	Euryarchaeota_Cluster_I_Thermococci	Thermococcus sp. 4557	Archaea
CP007264.1	GCA_000585495.1	gg-ta	gaccg	Euryarchaeota_Cluster_I_Thermococci	Thermococcus nautili	Archaea
LLYW01000043.1	GCA_001484195.1	gg-ta	gaccg	Euryarchaeota_Cluster_I_Thermococci	Thermococcus celericrescens	Archaea
CP000855.1	GCA_000018365.1	gg-ta	gaccg	Euryarchaeota_Cluster_I_Thermococci	Thermococcus onnurineus NA1	Archaea
CP002779.1	GCA_000215995.1	gg-ta	gaccg	Euryarchaeota_Cluster_I_Thermococci	Pyrococcus yayanosii CH1	Archaea
CP015103.1	GCA_002214505.1	gg-ta	gaccg	Euryarchaeota_Cluster_I_Thermococci	Thermococcus siculi	Archaea
LT900021.1	GCA_900198835.1	gg-ta	gaccg	Euryarchaeota_Cluster_I_Thermococci	Thermococcus sp. EXT12c	Archaea
CP015101.1	GCA_002214465.1	gg-ta	gaccg	Euryarchaeota_Cluster_I_Thermococci	Thermococcus barossii	Archaea
CP003534.1	GCA_000263735.1	gg-ta	gaccg	Euryarchaeota_Cluster_I_Thermococci	Pyrococcus sp. ST04	Archaea
CP001941.1	GCA_000025665.1	gg-ta	gacca	Euryarchaeota_Cluster_II_Aciduliprofundales	Aciduliprofundum boonei T469	Archaea
MTNG01000066.1	GCA_002011395.1	gg-ta	gacca	Euryarchaeota_Cluster_II_Aciduliprofundales	Aciduliprofundum sp. JdFR-45	Archaea
CP003168.1	GCA_000327505.1	gg-ta	gacca	Euryarchaeota_Cluster_II_Aciduliprofundales	Aciduliprofundum sp. MAR08-339	Archaea
MTMY01000019.1	GCA_002010215.1	gg-ta	gacca	Euryarchaeota_Cluster_II_Archaeoglobi	Archaeoglobus sp. JdFR-37	Archaea
MTMI01000003.1	GCA_002011165.1	gg-ta	gacca	Euryarchaeota_Cluster_II_Archaeoglobi	Euryarchaeota archaeon JdFR-21	Archaea
MTML01000094.1	GCA_002011215.1	-----	-----	Euryarchaeota_Cluster_II_Archaeoglobi	Archaeoglobus sp. JdFR-24	Archaea
MTMJ01000130.1	GCA_002010045.1	gg-ta	gacca	Euryarchaeota_Cluster_II_Archaeoglobi	Archaeoglobus sp. JdFR-22	Archaea
CP005290.1	GCA_000385565.1	gg-ta	gacca	Euryarchaeota_Cluster_II_Archaeoglobi	Archaeoglobus sulfaticallidus PM70-1	Archaea
DAVR01000042.1	GCA_002507545.1	gg-ta	gacca	Euryarchaeota_Cluster_II_Archaeoglobi	Archaeoglobus sp. UBA230	Archaea
CP002588.1	GCA_000194625.1	gg-ta	gacca	Euryarchaeota_Cluster_II_Archaeoglobi	Archaeoglobus veneficus SNP6	Archaea
MTND01000011.1	GCA_002010305.1	gg-ta	gacca	Euryarchaeota_Cluster_II_Archaeoglobi	Archaeoglobi archaeon JdFR-42	Archaea
AE000782.1	GCA_000008665.1	gg-ta	gacca	Euryarchaeota_Cluster_II_Archaeoglobi	Archaeoglobus fulgidus DSM 4304	Archaea
CP001899.1	GCA_000025505.1	gg-ta	gacca	Euryarchaeota_Cluster_II_Archaeoglobi	Ferroglobus placidus DSM 10642	Archaea
CP001857.1	GCA_000025285.1	gg-aa	gacca	Euryarchaeota_Cluster_II_Archaeoglobi	Archaeoglobus profundus DSM 5631	Archaea
DACH01000006.1	GCA_002494625.1	gg-ta	gacca	Euryarchaeota_Cluster_II_Archaeoglobi	Archaeoglobus sp. UBA234	Archaea
CP028858.1	GCA_003058365.1	gg-ta	gacca	Euryarchaeota_Cluster_II_Halobacteria	haloarchaeon HArcel1	Archaea
FTNO01000002.1	GCA_900156425.1	gg-ta	gacca	Euryarchaeota_Cluster_II_Halobacteria	Haladaptatus litoreus	Archaea
CP002988.1	GCA_000224475.1	gg-ta	gacca	Euryarchaeota_Cluster_II_Halobacteria	halophilic archaeon DL31	Archaea
FQWV01000016.1	GCA_900129775.1	gg-ta	gacca	Euryarchaeota_Cluster_II_Halobacteria	Halobaculum gomorrense	Archaea
CP019893.1	GCA_002156705.1	gg-ta	gacca	Euryarchaeota_Cluster_II_Halobacteria	Natronolimnobius sp. JW/NM-HA 15	Archaea
FOOQ01000014.1	GCA_900113245.1	gg-ta	gacca	Euryarchaeota_Cluster_II_Halobacteria	Halopelagius inordinatus	Archaea
MASN01000027.1	GCA_001861355.1	gg-ta	gacca	Euryarchaeota_Cluster_II_Halobacteria	Natrialba sp. SSL1	Archaea
CEMR01000001.1	GCA_900005775.1	gg-ta	gacca	Euryarchaeota_Cluster_II_Halobacteria	Halobacterium hubeiense	Archaea
CR936257.1	GCA_000026045.1	gg-ta	gacca	Euryarchaeota_Cluster_II_Halobacteria	Natronomonas pharaonis DSM 2160	Archaea
AOJO01000055.1	GCA_000337075.1	gg-ta	gaccg	Euryarchaeota_Cluster_II_Halobacteria	Halorubrum hochstenium ATCC 700873	Archaea
FODV01000061.1	GCA_900110465.1	gg-ta	gaccg	Euryarchaeota_Cluster_II_Halobacteria	Halogranum amylolyticum	Archaea
BAFM01000010.1	GCA_000334895.1	gg-ta	gaccg	Euryarchaeota_Cluster_II_Halobacteria	Halococcus agarilyticus	Archaea
FOKW01000026.1	GCA_900112205.1	gg-ta	gacca	Euryarchaeota_Cluster_II_Halobacteria	Halobiforma haloterrestris	Archaea
AOJE01000008.1	GCA_000337915.1	gg-ta	gaccg	Euryarchaeota_Cluster_II_Halobacteria	Halorubrum saccharovorum DSM 1137	Archaea
FNWL01000004.1	GCA_900108095.1	gg-ta	gaccg	Euryarchaeota_Cluster_II_Halobacteria	Natronorubrum sediminis	Archaea
PXRE01000003.1	GCA_003021085.1	gg-ta	gaccg	Euryarchaeota_Cluster_II_Halobacteria	Halobacteriales archaeon QS_1_68_20	Archaea
CP007551.1	GCA_000685635.1	gg-ta	gacca	Euryarchaeota_Cluster_II_Halobacteria	Haloferax mediterranei ATCC 33500	Archaea
JDTH01000004.1	GCA_000710615.1	gg-ta	gacca	Euryarchaeota_Cluster_II_Halobacteria	Haladaptatus cibarius D43	Archaea
AOIQ01000016.1	GCA_000337515.1	gg-ta	gacca	Euryarchaeota_Cluster_II_Halobacteria	Halovivax asiaticus JCM 14624	Archaea
CP001860.1	GCA_000025325.1	gg-ta	gacca	Euryarchaeota_Cluster_II_Halobacteria	Haloterrigena turkmenica DSM 5511	Archaea
FR746099.1	GCA_000237865.1	gg-ta	gacca	Euryarchaeota_Cluster_II_Halobacteria	Haloquadratum walsbyi C23	Archaea
NHPJ01000020.1	GCA_002252985.1	gg-ta	gaccg	Euryarchaeota_Cluster_II_Halobacteria	Halorubrum halodurans	Archaea
BBMP01000022.1	GCA_000755245.1	gg-ta	gaccg	Euryarchaeota_Cluster_II_Halobacteria	Halococcus sediminicola	Archaea
BCMZ01000001.1	GCA_001485535.1	gg-ta	gacca	Euryarchaeota_Cluster_II_Halobacteria	Halobacterium sp. CBA1132	Archaea
CP002839.1	GCA_000217715.1	gg-ta	gacca	Euryarchaeota_Cluster_II_Halobacteria	Halopiger xanaduensis SH-6	Archaea
CP007060.1	GCA_000230955.3	gg-ta	gacca	Euryarchaeota_Cluster_II_Halobacteria	Halobacterium sp. DL1	Archaea
PXSA01000009.1	GCA_003023565.1	gg-ta	gaccg	Euryarchaeota_Cluster_II_Halobacteria	Halobacteriales archaeon QS_9_68_17	Archaea
AOIA01000029.1	GCA_000337695.1	gg-ta	gacca	Euryarchaeota_Cluster_II_Halobacteria	Natronococcus jeotgali DSM 18795	Archaea
KE356560.1	GCA_000415965.1	gg-ta	gacca	Euryarchaeota_Cluster_II_Halobacteria	Haloquadratum walsbyi J07HQW1	Archaea
AP017558.1	GCA_002355635.1	gg-ta	gaccg	Euryarchaeota_Cluster_II_Halobacteria	Halopenitus persicus	Archaea
AOHT01000014.1	GCA_000337855.1	gg-ta	gaccg	Euryarchaeota_Cluster_II_Halobacteria	Halogeometricum borinquense DSM 11551	Archaea
PXRY01000105.1	GCA_003022925.1	gg-ta	gacca	Euryarchaeota_Cluster_II_Halobacteria	Halobacteriales archaeon QS_8_65_32	Archaea
AOIU01000006.1	GCA_000337455.1	gg-ta	gacca	Euryarchaeota_Cluster_II_Halobacteria	Halosimplex carlsbadense 2-9-1	Archaea
PXSN01000004.1	GCA_003023215.1	-----	-----	Euryarchaeota_Cluster_II_Halobacteria	Halobacteriales archaeon SW_6_65_46	Archaea
AOIP01000004.1	GCA_000337535.1	-----	-----	Euryarchaeota_Cluster_II_Halobacteria	Natrialba aegyptia DSM 13077	Archaea
AOIN01000039.1	GCA_000337135.1	gg-ta	gacca	Euryarchaeota_Cluster_II_Halobacteria	Natrialba chahannaoensis JCM 10990	Archaea
FNWU01000002.1	GCA_900108505.1	gg-ta	gaccg	Euryarchaeota_Cluster_II_Halobacteria	Halopenitus malekzadehii	Archaea
FNFC01000002.1	GCA_900100385.1	ag-ta	gacta	Euryarchaeota_Cluster_II_Halobacteria	Halovenus aranensis	Archaea
AOJK01000040.1	GCA_000336875.1	gg-ta	gaccg	Euryarchaeota_Cluster_II_Halobacteria	Halorubrum californiensis DSM 19288	Archaea
AP017569.1	GCA_002355655.1	gg-ta	gaccg	Euryarchaeota_Cluster_II_Halobacteria	Halorubrum trapanicum	Archaea
BBJP01000088.1	GCA_000739595.1	gg-ta	gaccg	Euryarchaeota_Cluster_II_Halobacteria	Halorubrum halophilum	Archaea
CP001933.1	GCA_000025625.1	gg-ta	gacca	Euryarchaeota_Cluster_II_Halobacteria	Natrialba magadii ATCC 43099	Archaea
CP011947.1	GCA_001190965.1	gg-ta	gacca	Euryarchaeota_Cluster_II_Halobacteria	Haloferax gibbonsii	Archaea
BBMO01000002.1	GCA_000755225.1	gg-ta	gacca	Euryarchaeota_Cluster_II_Halobacteria	Halapricum salinum	Archaea
KI543154.1	GCA_000496175.1	gg-ta	gaccg	Euryarchaeota_Cluster_II_Halobacteria	uncultured archaeon A07HR67	Archaea
KE356579.1	GCA_000416085.1	-----	-----	Euryarchaeota_Cluster_II_Halobacteria	halophilic archaeon J07HX64	Archaea
AOIO01000040.1	GCA_000337555.1	gg-ta	gacca	Euryarchaeota_Cluster_II_Halobacteria	Natrialba asiatica DSM 12278	Archaea
AOIK01000039.1	GCA_000337155.1	gg-ta	gacca	Euryarchaeota_Cluster_II_Halobacteria	Natrinema altunense JCM 12890	Archaea
ALWQ01000016.1	GCA_000296615.1	gg-ta	gaccg	Euryarchaeota_Cluster_II_Halobacteria	Halorubrum sp. T3	Archaea
PXQV01000013.1	GCA_003021175.1	gg-ta	gacca	Euryarchaeota_Cluster_II_Halobacteria	Halobacteriales archaeon QH_7_66_36	Archaea
FNVN01000011.1	GCA_900108165.1	gg-ta	gacca	Euryarchaeota_Cluster_II_Halobacteria	Halobellus limi	Archaea
NHOA01000059.1	GCA_002727125.1	gg-ta	gaccg	Euryarchaeota_Cluster_II_Halobacteria	Halorubrum persicum	Archaea
AOLM01000015.1	GCA_000337835.1	gg-ta	gacca	Euryarchaeota_Cluster_II_Halobacteria	Haloferax sulfurifontis ATCC BAA-897	Archaea
FOZK01000005.1	GCA_900114435.1	gg-ta	gacca	Euryarchaeota_Cluster_II_Halobacteria	Halomicrobium zhouii	Archaea
LOPV01000001.1	GCA_001469865.1	gg-ta	gacca	Euryarchaeota_Cluster_II_Halobacteria	Haloferax sp. SB29	Archaea
AM774415.1	GCA_000069025.1	gg-ta	gaccg	Euryarchaeota_Cluster_II_Halobacteria	Halobacterium salinarum R1	Archaea
LOPW02000007.1	GCA_001469875.2	cg-aa	gacga	Euryarchaeota_Cluster_II_Halobacteria	Haloferax sp. SB3	Archaea
FNYR01000064.1	GCA_900109065.1	gg-ta	gacca	Euryarchaeota_Cluster_II_Halobacteria	Halohasta litchfieldiae	Archaea
BCNB01000004.1	GCA_001485575.1	gg-ta	gacca	Euryarchaeota_Cluster_II_Halobacteria	Haloarcula sp. CBA1127	Archaea
FTNP01000012.1	GCA_900156445.1	gg-ta	gaccg	Euryarchaeota_Cluster_II_Halobacteria	Haloterrigena daqingensis	Archaea
JHUT02000003.1	GCA_000690595.2	gg-ta	gacca	Euryarchaeota_Cluster_II_Halobacteria	Haloterrigena mahii	Archaea
CP031150.1	GCA_003342695.1	gg-ta	gacca	Euryarchaeota_Cluster_II_Halobacteria	Haloplanus sp. CBA1113	Archaea
FOCX01000029.1	GCA_900110215.1	ag-ta	gacta	Euryarchaeota_Cluster_II_Halobacteria	Halorientalis persicus	Archaea
CP024047.1	GCA_003430825.1	gg-ta	gacca	Euryarchaeota_Cluster_II_Halobacteria	Natronoarchaeum sp. AArc1	Archaea
AOME01000075.1	GCA_000336935.1	gg-ta	gacca	Euryarchaeota_Cluster_II_Halobacteria	Halococcus salifodinae DSM 8989	Archaea
LOAJ01000001.1	GCA_001542905.1	gg-ta	gaccg	Euryarchaeota_Cluster_II_Halobacteria	Halorubrum sp. SAH-A6	Archaea
AOIM01000020.1	GCA_000337575.1	gg-ta	gacca	Euryarchaeota_Cluster_II_Halobacteria	Natrialba hulunbeirensis JCM 10989	Archaea
BATA01000133.1	GCA_000474235.1	gg-ta	gaccg	Euryarchaeota_Cluster_II_Halobacteria	Halarchaeum acidiphilum MH1-52-1	Archaea
FNPB01000027.1	GCA_900107195.1	gg-ta	gacca	Euryarchaeota_Cluster_II_Halobacteria	Halobellus clavatus	Archaea
AOJJ01000012.1	GCA_000337015.1	gg-ta	gaccg	Euryarchaeota_Cluster_II_Halobacteria	Halorubrum arcis JCM 13916	Archaea
AOJD01000002.1	GCA_000337415.1	gg-ta	gaccg	Euryarchaeota_Cluster_II_Halobacteria	Halorubrum tebenquichense DSM 14210	Archaea
CVUA01000001.1	GCA_001282785.1	gg-ta	gaccg	Euryarchaeota_Cluster_II_Halobacteria	Halolamina sediminis	Archaea
LIST01000001.1	GCA_001280455.1	gg-ta	gaccg	Euryarchaeota_Cluster_II_Halobacteria	Halorubrum tropicale	Archaea
FNBK01000002.1	GCA_900102305.1	gg-ta	gacca	Euryarchaeota_Cluster_II_Halobacteria	Halorientalis regularis	Archaea
KZ537954.1	GCA_002844195.1	gg-ta	gaccg	Euryarchaeota_Cluster_II_Halobacteria	Haloferacaceae archaeon SYSU A9-0	Archaea
JMIP02000025.1	GCA_000691505.2	gg-ta	gacca	Euryarchaeota_Cluster_II_Halobacteria	Halostagnicola sp. A56	Archaea
FZNQ01000045.1	GCA_900188065.1	gg-ta	gaccg	Euryarchaeota_Cluster_II_Halobacteria	Halorubrum vacuolatum	Archaea
MKFG01000065.1	GCA_002215305.1	gg-ta	gacca	Euryarchaeota_Cluster_II_Halobacteria	Halorubrum lacusprofundi	Archaea
AOMC01000054.1	GCA_000336695.1	gg-ta	gacca	Euryarchaeota_Cluster_II_Halobacteria	Halococcus morrhuae DSM 1307	Archaea
AOLN01000016.1	GCA_000337815.1	gg-ta	gacca	Euryarchaeota_Cluster_II_Halobacteria	Haloferax mucosum ATCC BAA-1512	Archaea
FNOF01000017.1	GCA_900106715.1	gg-ta	gacca	Euryarchaeota_Cluster_II_Halobacteria	Haloarcula vallismortis	Archaea
MWPH01000001.1	GCA_002177135.1	gg-ta	gacca	Euryarchaeota_Cluster_II_Halobacteria	Natronolimnobius baerhuensis	Archaea
AOIL01000067.1	GCA_000337595.1	gg-ta	gacca	Euryarchaeota_Cluster_II_Halobacteria	Natrialba taiwanensis DSM 12281	Archaea
FORO01000070.1	GCA_900114025.1	gg-ta	gacca	Euryarchaeota_Cluster_II_Halobacteria	Natronobacterium gregoryi	Archaea
QPHM01000001.1	GCA_003336245.1	gg-ta	gacca	Euryarchaeota_Cluster_II_Halobacteria	Haloplanus salinus	Archaea
AOID01000070.1	GCA_000337195.1	-----	gacca	Euryarchaeota_Cluster_II_Halobacteria	Natrinema versiforme JCM 10478	Archaea
CP007055.1	GCA_000517625.1	gg-ta	gacca	Euryarchaeota_Cluster_II_Halobacteria	Halostagnicola larsenii XH-48	Archaea
LWLN01000001.1	GCA_001953745.1	gg-ta	gacca	Euryarchaeota_Cluster_II_Halobacteria	Haloterrigena saccharevitans	Archaea
FOAD01000018.1	GCA_900109695.1	gg-ta	gacca	Euryarchaeota_Cluster_II_Halobacteria	Haloferax larsenii	Archaea
OBEJ01000011.1	GCA_900215575.1	gg-ta	gacca	Euryarchaeota_Cluster_II_Halobacteria	Natronoarchaeum philippinense	Archaea
AOMF01000027.1	GCA_000336715.1	-----	-----	Euryarchaeota_Cluster_II_Halobacteria	Halococcus thailandensis JCM 13552	Archaea
AOMB01000011.1	GCA_000336675.1	gg-ta	gacca	Euryarchaeota_Cluster_II_Halobacteria	Halococcus hamelinensis 100A6	Archaea
FOXI01000034.1	GCA_900115675.1	gg-ta	gacca	Euryarchaeota_Cluster_II_Halobacteria	Halolamina pelagica	Archaea
QNGA01000029.1	GCA_003298465.1	-----	-----	Euryarchaeota_Cluster_II_Halobacteria	halophilic archaeon	Archaea
JQKV01000020.1	GCA_000746205.1	-----	-----	Euryarchaeota_Cluster_II_Halobacteria	Halorubrum sp. BV1	Archaea
FNPC01000015.1	GCA_900107205.1	gg-ta	-----	Euryarchaeota_Cluster_II_Halobacteria	Halopenitus persicus	Archaea
CP016804.1	GCA_001886955.1	gg-ta	gacca	Euryarchaeota_Cluster_II_Halobacteria	Halodesulfurarchaeum formicicum	Archaea
FTNR01000046.1	GCA_900156475.1	-----	gacca	Euryarchaeota_Cluster_II_Halobacteria	Natronorubrum thiooxidans	Archaea
BBJN01000048.1	GCA_000739555.1	gg-ta	gacca	Euryarchaeota_Cluster_II_Halobacteria	Halolamina rubra	Archaea
CP019067.1	GCA_001989615.1	gg-ta	gacca	Euryarchaeota_Cluster_II_Halobacteria	Halorientalis sp. IM1011	Archaea
AOLS01000010.1	GCA_000337755.1	gg-ta	gacca	Euryarchaeota_Cluster_II_Halobacteria	Haloarcula californiae ATCC 33799	Archaea
AOJH01000060.1	GCA_000337355.1	gg-ta	gaccg	Euryarchaeota_Cluster_II_Halobacteria	Halorubrum kocurii JCM 14978	Archaea
CP011564.1	GCA_001305655.1	gg-ta	gaccg	Euryarchaeota_Cluster_II_Halobacteria	Halanaeroarchaeum sulfurireducens	Archaea
NSKC01000005.1	GCA_002286985.1	gg-ta	gaccg	Euryarchaeota_Cluster_II_Halobacteria	Halorubrum sp. WN019	Archaea
NHPE01000078.1	GCA_002252895.1	gg-ta	gaccg	Euryarchaeota_Cluster_II_Halobacteria	Halorubrum sp. Eb13	Archaea
FRAN01000005.1	GCA_900142335.1	gg-ta	gacca	Euryarchaeota_Cluster_II_Halobacteria	Haladaptatus paucihalophilus DX253	Archaea
FZNK01000037.1	GCA_900188075.1	gg-ta	gaccg	Euryarchaeota_Cluster_II_Halobacteria	Halorubrum chaoviator	Archaea
PXRD01000072.1	GCA_003021145.1	gg-ta	gaccg	Euryarchaeota_Cluster_II_Halobacteria	Halobacteriales archaeon QH_9_66_26	Archaea
AOLZ01000034.1	GCA_000336655.1	gg-ta	gacca	Euryarchaeota_Cluster_II_Halobacteria	Halobiforma lacisalsi AJ5	Archaea
AOHZ01000042.1	GCA_000337215.1	gg-ta	gacca	Euryarchaeota_Cluster_II_Halobacteria	Natronolimnobius innermongolicus JCM 12255	Archaea
BBJO01000067.1	GCA_000739575.1	gg-ta	gacca	Euryarchaeota_Cluster_II_Halobacteria	Halobellus rufus	Archaea
AOLX01000028.1	GCA_000336895.1	gg-ta	gacca	Euryarchaeota_Cluster_II_Halobacteria	Haloarcula argentinensis DSM 12282	Archaea
AOII01000106.1	GCA_000337615.1	gg-ta	gacca	Euryarchaeota_Cluster_II_Halobacteria	Natrinema pallidum DSM 3751	Archaea
BDJH01000002.1	GCA_001950595.1	gg-ta	gacca	Euryarchaeota_Cluster_II_Halobacteria	Natronomonas sp. CBA1134	Archaea
FOYN01000005.1	GCA_900111935.1	gg-ta	gaccg	Euryarchaeota_Cluster_II_Halobacteria	Halorubrum sodomense	Archaea
PXQR01000011.1	GCA_003021235.1	gg-ta	gacca	Euryarchaeota_Cluster_II_Halobacteria	Halobacteriales archaeon QH_6_64_20	Archaea
PXQZ01000106.1	GCA_003021755.1	gg-ta	gacca	Euryarchaeota_Cluster_II_Halobacteria	Halobacteriales archaeon QH_8_67_36	Archaea
KI543180.1	GCA_000496195.1	gg-ta	gaccg	Euryarchaeota_Cluster_II_Halobacteria	uncultured archaeon A07HB70	Archaea
AOJG01000020.1	GCA_000337375.1	gg-ta	gaccg	Euryarchaeota_Cluster_II_Halobacteria	Halorubrum lipolyticum DSM 21995	Archaea
PDBS01000001.1	GCA_002572525.1	gg-ta	gacca	Euryarchaeota_Cluster_II_Halobacteria	Natrinema sp. CBA1119	Archaea
HF571520.1	GCA_000470655.1	gg-ta	gaccg	Euryarchaeota_Cluster_II_Halobacteria	Halorhabdus tiamatea SARL4B	Archaea
LOEP01000047.1	GCA_001482285.1	gg-ta	gacca	Euryarchaeota_Cluster_II_Halobacteria	Haloferax sp. Q22	Archaea
FNKQ01000009.1	GCA_900100875.1	gg-ta	gacca	Euryarchaeota_Cluster_II_Halobacteria	Halopelagius longus	Archaea
FNLC01000009.1	GCA_900104065.1	gg-ta	gacca	Euryarchaeota_Cluster_II_Halobacteria	Natronobacterium texcoconense	Archaea
FOYS01000008.1	GCA_900115785.1	gg-ta	gaccg	Euryarchaeota_Cluster_II_Halobacteria	Halogeometricum limi	Archaea
AOLY01000013.1	GCA_000336635.1	gg-ta	gacca	Euryarchaeota_Cluster_II_Halobacteria	Haloarcula japonica DSM 6131	Archaea
HG315689.1	GCA_000455365.1	gg-ta	gacca	Euryarchaeota_Cluster_II_Halobacteria	Halopiger djelfimassiliensis	Archaea
JDTG01000011.1	GCA_000710605.1	gg-ta	gacca	Euryarchaeota_Cluster_II_Halobacteria	Haloterrigena jeotgali A29	Archaea
LOPU01000009.1	GCA_001469955.1	gg-ta	gaccg	Euryarchaeota_Cluster_II_Halobacteria	Haloprofundus marisrubri	Archaea
LIUF01000001.1	GCA_001280425.1	gg-ta	gacca	Euryarchaeota_Cluster_II_Halobacteria	Haloarcula rubripromontorii	Archaea
LRHL01000027.1	GCA_001647155.1	gg-ta	gacca	Euryarchaeota_Cluster_II_Halobacteria	Haloarcula sp. K1	Archaea
AOLK01000018.1	GCA_000336755.1	gg-ta	gacca	Euryarchaeota_Cluster_II_Halobacteria	Haloferax elongans ATCC BAA-1513	Archaea
FOZS01000001.1	GCA_900116205.1	gg-ta	gacca	Euryarchaeota_Cluster_II_Halobacteria	Halostagnicola kamekurae	Archaea
KE386573.1	GCA_000427685.1	gg-ta	gacca	Euryarchaeota_Cluster_II_Halobacteria	Haloplanus natans DSM 17983	Archaea
HF582854.1	GCA_000591055.1	gg-ta	gacca	Euryarchaeota_Cluster_II_Halobacteria	Natronomonas moolapensis 8.8.11	Archaea
KE356562.1	GCA_000416005.1	gg-ta	gacca	Euryarchaeota_Cluster_II_Halobacteria	Haloquadratum sp. J07HQX50	Archaea
QPMJ01000007.1	GCA_003369835.1	gg-ta	gacca	Euryarchaeota_Cluster_II_Halobacteria	Halorussus rarus	Archaea
CP005962.1	GCA_000403645.1	gg-ta	gaccg	Euryarchaeota_Cluster_II_Halobacteria	Salinarchaeum sp. Harcht-Bsk1	Archaea
LTAZ01000003.1	GCA_001593955.1	gg-ta	gacca	Euryarchaeota_Cluster_II_Halobacteria	Halalkalicoccus paucihalophilus	Archaea
AOJI01000022.1	GCA_000336995.1	gg-ta	gaccg	Euryarchaeota_Cluster_II_Halobacteria	Halorubrum aidingense JCM 13560	Archaea
AOHY01000010.1	GCA_000337715.1	gg-ta	gacca	Euryarchaeota_Cluster_II_Halobacteria	Natronorubrum bangense JCM 10635	Archaea
ASGZ01000037.1	GCA_000495475.1	gg-ta	gaccg	Euryarchaeota_Cluster_II_Halobacteria	Candidatus Halobonum tyrrellensis G22	Archaea
KE356561.1	GCA_000415985.1	gg-ta	gacca	Euryarchaeota_Cluster_II_Halobacteria	Haloquadratum walsbyi J07HQW2	Archaea
AOIB01000019.1	GCA_000337675.1	gg-ta	gacca	Euryarchaeota_Cluster_II_Halobacteria	Natronococcus amylolyticus DSM 10524	Archaea
CP001688.1	GCA_000023965.1	gg-ta	gacca	Euryarchaeota_Cluster_II_Halobacteria	Halomicrobium mukohataei DSM 12286	Archaea
QLVG01000041.1	GCA_003382685.1	gg-ta	gaccg	Euryarchaeota_Cluster_II_Halobacteria	Halorussus sp. HD8-51	Archaea
MWUK01000003.1	GCA_002025255.1	gg-ta	gaccg	Euryarchaeota_Cluster_II_Halobacteria	Halolamina sp. CBA1230	Archaea
HG315692.1	GCA_000455345.1	gg-ta	gacca	Euryarchaeota_Cluster_II_Halobacteria	Halopiger goleimassiliensis	Archaea
AOLW01000005.1	GCA_000336615.1	-----	-----	Euryarchaeota_Cluster_II_Halobacteria	Haloarcula amylolytica JCM 13557	Archaea
FNIA01000003.1	GCA_900103505.1	gg-ta	gacca	Euryarchaeota_Cluster_II_Halobacteria	Haloarchaeobius iranensis	Archaea
FOJA01000001.1	GCA_900110535.1	gg-ta	gaccg	Euryarchaeota_Cluster_II_Halobacteria	Halobacterium jilantaiense	Archaea
CP026309.1	GCA_002906575.1	gg-ta	gaccg	Euryarchaeota_Cluster_II_Halobacteria	Salinigranum rubrum	Archaea
AOIS01000019.1	GCA_000337495.1	gg-ta	gacca	Euryarchaeota_Cluster_II_Halobacteria	Haloterrigena salina JCM 13891	Archaea
LWHG01000006.1	GCA_001625445.1	gg-ta	gacca	Euryarchaeota_Cluster_II_Halobacteria	Haladaptatus sp. R4	Archaea
AOIV01000004.1	GCA_000337095.1	gg-ta	gacca	Euryarchaeota_Cluster_II_Halobacteria	Halogeometricum pallidum JCM 14848	Archaea
CSTE01000002.1	GCA_001368915.1	gg-ta	gacca	Euryarchaeota_Cluster_II_Halobacteria	Haloferax massiliensis	Archaea
CP003050.1	GCA_000328525.1	gg-ta	gacca	Euryarchaeota_Cluster_II_Halobacteria	Halovivax ruber XH-70	Archaea
FOIS01000008.1	GCA_900110455.1	gg-ta	gacca	Euryarchaeota_Cluster_II_Halobacteria	Halopiger salifodinae	Archaea
NXNI01000001.1	GCA_002494345.1	gg-ta	gacca	Euryarchaeota_Cluster_II_Halobacteria	Natrinema ejinorense	Archaea
AOHX01000046.1	GCA_000337735.1	-----	-----	Euryarchaeota_Cluster_II_Halobacteria	Natronorubrum sulfidifaciens JCM 14089	Archaea
KB913017.1	GCA_000383975.1	gg-ta	gacca	Euryarchaeota_Cluster_II_Halobacteria	Natronorubrum tibetense GA33	Archaea
FNQT01000010.1	GCA_900107665.1	gg-ta	gacca	Euryarchaeota_Cluster_II_Halobacteria	Haloplanus vescus	Archaea
AXZD01000013.1	GCA_000485535.1	gg-ta	gaccg	Euryarchaeota_Cluster_II_Halobacteria	Halalkalicoccus jeotgali B3	Archaea
PXRU01000021.1	GCA_003020945.1	ag-ta	gacta	Euryarchaeota_Cluster_II_Halobacteria	Halobacteriales archaeon QS_6_71_20	Archaea
CP001687.1	GCA_000023945.1	gg-ta	gaccg	Euryarchaeota_Cluster_II_Halobacteria	Halorhabdus utahensis DSM 12940	Archaea
CP003929.1	GCA_000328685.1	gg-ta	gaccg	Euryarchaeota_Cluster_II_Halobacteria	Natronococcus occultus SP4	Archaea
CP001956.1	GCA_000025685.1	gg-ta	gacca	Euryarchaeota_Cluster_II_Halobacteria	Haloferax volcanii DS2	Archaea
PGXE01000015.1	GCA_002838935.1	gg-ta	gacca	Euryarchaeota_Cluster_II_Izemarchaea_MBG-D	Thermoplasmata archaeon HGW-Thermoplasmata-1	Archaea
PXUB01000038.1	GCA_003009755.1	gg-ta	gaccg	Euryarchaeota_Cluster_II_Izemarchaea_MBG-D	Thermoplasmatales archaeon SW_10_69_26	Archaea
DAWH01000075.1	GCA_002509175.1	gg-ta	gacca	Euryarchaeota_Cluster_II_Izemarchaea_MBG-D	Euryarchaeota archaeon UBA585	Archaea
DACJ01000030.1	GCA_002494765.1	gg-ta	gacca	Euryarchaeota_Cluster_II_Izemarchaea_MBG-D	Euryarchaeota archaeon UBA186	Archaea
DAUY01000002.1	GCA_002505345.1	gg-ta	gacca	Euryarchaeota_Cluster_II_Methanomassiliicoccales	Methanomassiliicoccaceae archaeon UBA370	Archaea
CP002916.1	GCA_000350305.1	gg-ta	gacca	Euryarchaeota_Cluster_II_Methanomassiliicoccales	Thermoplasmatales archaeon BRNA1	Archaea
DAVO01000013.1	GCA_002509405.1	gg-ta	gacca	Euryarchaeota_Cluster_II_Methanomassiliicoccales	Methanomassiliicoccaceae archaeon UBA72	Archaea
CP014214.1	GCA_001560915.1	gg-ta	gacca	Euryarchaeota_Cluster_II_Methanomassiliicoccales	methanogenic archaeon ISO4-H5	Archaea
DAKD01000014.1	GCA_002499085.1	gg-ta	gacca	Euryarchaeota_Cluster_II_Methanomassiliicoccales	Methanomassiliicoccales archaeon UBA280	Archaea
OMUQ01000069.1	GCA_900314325.1	gg-ta	gacca	Euryarchaeota_Cluster_II_Methanomassiliicoccales	uncultured Candidatus Methanomethylophilus sp.	Archaea
DAVH01000026.1	GCA_002508545.1	gg-ta	gacca	Euryarchaeota_Cluster_II_Methanomassiliicoccales	Methanomassiliicoccus sp. UBA6	Archaea
FR903877.1	GCA_000437835.1	gg-ta	gacca	Euryarchaeota_Cluster_II_Methanomassiliicoccales	Methanoculleus sp. CAG:1088	Archaea
DASW01000003.1	GCA_002503985.1	gg-ta	gacca	Euryarchaeota_Cluster_II_Methanomassiliicoccales	Thermoplasmata archaeon UBA61	Archaea
DAYM01000009.1	GCA_002506905.1	gg-ta	gacca	Euryarchaeota_Cluster_II_Methanomassiliicoccales	Methanomassiliicoccaceae archaeon UBA328	Archaea
DAJR01000046.1	GCA_002496385.1	gg-ta	gacca	Euryarchaeota_Cluster_II_Methanomassiliicoccales	Methanomassiliicoccales archaeon UBA147	Archaea
CP010070.1	GCA_000800805.1	gg-ta	gacca	Euryarchaeota_Cluster_II_Methanomassiliicoccales	Candidatus Methanoplasma termitum	Archaea
CP005934.1	GCA_000404225.1	gg-ta	gacca	Euryarchaeota_Cluster_II_Methanomassiliicoccales	Candidatus Methanomassiliicoccus intestinalis Issoire-Mx1	Archaea
CAJE01000013.1	GCA_000308215.1	gg-ta	gacca	Euryarchaeota_Cluster_II_Methanomassiliicoccales	Methanomassiliicoccus luminyensis B10	Archaea
DAGU01000099.1	GCA_002498285.1	gg-ta	gacca	Euryarchaeota_Cluster_II_Methanomassiliicoccales	Methanomassiliicoccus sp. UBA386	Archaea
DARO01000005.1	GCA_002504405.1	g----	#NAME?	Euryarchaeota_Cluster_II_Methanomassiliicoccales	Methanomassiliicoccaceae archaeon UBA71	Archaea
DACL01000022.1	GCA_002494705.1	gg-ta	gacca	Euryarchaeota_Cluster_II_Methanomassiliicoccales	Methanomassiliicoccus sp. UBA238	Archaea
DAQS01000004.1	GCA_002502965.1	gg-ta	gacca	Euryarchaeota_Cluster_II_Methanomassiliicoccales	Methanomassiliicoccaceae archaeon UBA381	Archaea
DAEQ01000002.1	GCA_002495325.1	gg-ta	gacca	Euryarchaeota_Cluster_II_Methanomassiliicoccales	Methanomassiliicoccaceae archaeon UBA593	Archaea
LJKL01000017.1	GCA_001421175.1	gg-ta	gacca	Euryarchaeota_Cluster_II_Methanomassiliicoccales	Methanomassiliicoccales archaeon RumEn M2	Archaea
CP013703.1	GCA_001563305.1	gg-ta	gacca	Euryarchaeota_Cluster_II_Methanomassiliicoccales	methanogenic archaeon mixed culture ISO4-G1	Archaea
JJOX01000077.1	GCA_000979425.1	gg-ta	gacca	Euryarchaeota_Cluster_II_Methanomicrobia	Methanosarcina sp. 2.H.T.1A.3	Archaea
CP009524.1	GCA_000969945.1	gg-ta	gacca	Euryarchaeota_Cluster_II_Methanomicrobia	Methanosarcina sp. Kolksee	Archaea
MZXQ01000008.1	GCA_002926195.1	gg-ta	gacca	Euryarchaeota_Cluster_II_Methanomicrobia	ANME-2 cluster archaeon HR1	Archaea
LMVP01000249.1	GCA_002287235.1	gg-ta	gacca	Euryarchaeota_Cluster_II_Methanomicrobia	Methanosarcina spelaei	Archaea
FNCA01000018.1	GCA_900100715.1	gg-ta	gacca	Euryarchaeota_Cluster_II_Methanomicrobia	Methanolobus vulcani	Archaea
AGIY02000001.1	GCA_000235685.3	gg-ta	gacca	Euryarchaeota_Cluster_II_Methanomicrobia	Methanolinea tarda NOBI-1	Archaea
CP009516.1	GCA_000970285.1	gg-ta	gacca	Euryarchaeota_Cluster_II_Methanomicrobia	Methanosarcina horonobensis HB-1 = JCM 15518	Archaea
CP003362.1	GCA_000328665.1	gg-ta	gacca	Euryarchaeota_Cluster_II_Methanomicrobia	Methanomethylovorans hollandica DSM 15978	Archaea
DARA01000015.1	GCA_002503135.1	gg-ta	gacca	Euryarchaeota_Cluster_II_Methanomicrobia	Methanomicrobiaceae archaeon UBA207	Archaea
JRHO01000009.1	GCA_000765475.1	gg-ta	gacca	Euryarchaeota_Cluster_II_Methanomicrobia	Methanococcoides methylutens	Archaea
CP009505.1	GCA_000970045.1	gg-ta	gacca	Euryarchaeota_Cluster_II_Methanomicrobia	Methanosarcina sp. MTP4	Archaea
LUYE01000050.1	GCA_001602645.1	gg-ta	gacca	Euryarchaeota_Cluster_II_Methanomicrobia	Methanosarcinales archaeon Methan_01	Archaea
LMVO01000026.1	GCA_002287215.1	cg-ta	gacga	Euryarchaeota_Cluster_II_Methanomicrobia	Methanocorpusculum parvum	Archaea
NOLC01000252.1	GCA_002256595.1	gg-ta	gacca	Euryarchaeota_Cluster_II_Methanomicrobia	Methanosaeta sp. NSP1	Archaea
CP003167.1	GCA_000327485.1	gg-ta	gacca	Euryarchaeota_Cluster_II_Methanomicrobia	Methanoregula formicica SMSP	Archaea
JONQ01000007.1	GCA_000711905.1	gg-ta	gacca	Euryarchaeota_Cluster_II_Methanomicrobia	Methermicoccus shengliensis DSM 18856	Archaea
OBDR01000020.1	GCA_900215215.1	gg-ta	gacca	Euryarchaeota_Cluster_II_Methanomicrobia	Methanohalophilus euhalobius	Archaea
CP000300.1	GCA_000013725.1	gg-ta	gacca	Euryarchaeota_Cluster_II_Methanomicrobia	Methanococcoides burtonii DSM 6242	Archaea
DATG01000033.1	GCA_002508805.1	gg-ta	gacca	Euryarchaeota_Cluster_II_Methanomicrobia	Methanoculleus sp. UBA300	Archaea
JOMF01000012.1	GCA_000711215.1	gg-ta	gacca	Euryarchaeota_Cluster_II_Methanomicrobia	Methanomicrobium mobile BP	Archaea
AZAJ01000001.1	GCA_000504205.1	gg-ta	gacca	Euryarchaeota_Cluster_II_Methanomicrobia	Methanolobus tindarius DSM 2278	Archaea
DAJQ01000030.1	GCA_002496395.1	cg-ta	gacga	Euryarchaeota_Cluster_II_Methanomicrobia	Methanocorpusculaceae archaeon UBA456	Archaea
CP009504.1	GCA_000970005.1	gg-ta	gacca	Euryarchaeota_Cluster_II_Methanomicrobia	Methanosarcina sp. WH1	Archaea
FOUJ01000018.1	GCA_900114835.1	gg-ta	gacca	Euryarchaeota_Cluster_II_Methanomicrobia	Methanolobus profundi	Archaea
CP002117.1	GCA_000147875.1	gg-ta	gacca	Euryarchaeota_Cluster_II_Methanomicrobia	Methanolacinia petrolearia DSM 11571	Archaea
CP003083.1	GCA_000306725.1	gg-ta	gacca	Euryarchaeota_Cluster_II_Methanomicrobia	Methanolobus psychrophilus R15	Archaea
CP003243.1	GCA_000251105.1	gg-ta	gacca	Euryarchaeota_Cluster_II_Methanomicrobia	Methanocella conradii HZ254	Archaea
FMID01000004.1	GCA_900095385.1	gg-ta	gacca	Euryarchaeota_Cluster_II_Methanomicrobia	Methanoculleus chikugoensis	Archaea
FNMU01000005.1	GCA_900106905.1	gg-ta	gacca	Euryarchaeota_Cluster_II_Methanomicrobia	Methanohalophilus halophilus	Archaea
DANY01000005.1	GCA_002501655.1	gg-ta	gacca	Euryarchaeota_Cluster_II_Methanomicrobia	Methanoculleus sp. UBA303	Archaea
AP011532.1	GCA_000011005.1	gg-ta	gacca	Euryarchaeota_Cluster_II_Methanomicrobia	Methanocella paludicola SANAE	Archaea
CP009508.1	GCA_000970145.1	gg-ta	gacca	Euryarchaeota_Cluster_II_Methanomicrobia	Methanosarcina siciliae C2J	Archaea
CP000559.1	GCA_000015765.1	cg-ta	gacga	Euryarchaeota_Cluster_II_Methanomicrobia	Methanocorpusculum labreanum Z	Archaea
DACO01000104.1	GCA_002508635.1	gg-ta	gacca	Euryarchaeota_Cluster_II_Methanomicrobia	Methanolobus sp. UBA118	Archaea
CP009528.1	GCA_000970025.1	gg-ta	gacca	Euryarchaeota_Cluster_II_Methanomicrobia	Methanosarcina barkeri MS	Archaea
CP002101.1	GCA_000217995.1	gg-ta	gacca	Euryarchaeota_Cluster_II_Methanomicrobia	Methanosalsum zhilinae DSM 4017	Archaea
CP001338.1	GCA_000021965.1	gg-ta	gacca	Euryarchaeota_Cluster_II_Methanomicrobia	Methanosphaerula palustris E1-9c	Archaea
DAXT01000006.1	GCA_002506535.1	gg-ta	gacca	Euryarchaeota_Cluster_II_Methanomicrobia	Methanosaeta harundinacea	Archaea
CP000254.1	GCA_000013445.1	gg-ta	gacca	Euryarchaeota_Cluster_II_Methanomicrobia	Methanospirillum hungatei JF-1	Archaea
LSRV01000064.1	GCA_001577565.1	gg-ta	gacca	Euryarchaeota_Cluster_II_Methanomicrobia	Methanolobus sp. T82-4	Archaea
JXOJ01000002.1	GCA_001017125.1	gg-ta	gacca	Euryarchaeota_Cluster_II_Methanomicrobia	Methanoculleus sediminis	Archaea
BCNY01000003.1	GCA_001602375.1	gg-ta	gacca	Euryarchaeota_Cluster_II_Methanomicrobia	Methanoculleus horonobensis	Archaea
DAFZ01000071.1	GCA_002498065.1	gg-ta	gacca	Euryarchaeota_Cluster_II_Methanomicrobia	Methanoculleus sp. UBA208	Archaea
CP000562.1	GCA_000015825.1	gg-ta	gacca	Euryarchaeota_Cluster_II_Methanomicrobia	Methanoculleus marisnigri JR1	Archaea
JMIO01000153.1	GCA_000691865.1	gg-ta	gacca	Euryarchaeota_Cluster_II_Methanomicrobia	Methanoculleus sp. MH98A	Archaea
HE964772.2	GCA_000304355.2	gg-ta	gacca	Euryarchaeota_Cluster_II_Methanomicrobia	Methanoculleus bourgensis MS2	Archaea
FIZL01000096.1	GCA_900025055.1	gg-ta	gacca	Euryarchaeota_Cluster_II_Methanomicrobia	uncultured Methanoculleus sp.	Archaea
PMXU01000022.1	GCA_003171015.1	gg-ta	gaccg	Euryarchaeota_Cluster_II_Methanomicrobia	Euryarchaeota archaeon	Archaea
PMZU01000061.1	GCA_003170075.1	-----	-----	Euryarchaeota_Cluster_II_Methanomicrobia	Methanoregula sp.	Archaea
CM001555.1	GCA_000275865.1	gg-ta	gacca	Euryarchaeota_Cluster_II_Methanomicrobia	Methanofollis liminatans DSM 4140	Archaea
MTMG01000016.1	GCA_002010075.1	gg-ta	gacca	Euryarchaeota_Cluster_II_Methanomicrobia	Methanomicrobia archaeon JdFR-19	Archaea
AXDV01000044.1	GCA_000784355.1	gg-ta	gacca	Euryarchaeota_Cluster_II_Methanomicrobia	Methanolacinia paynteri	Archaea
FOHQ01000015.1	GCA_900111645.1	gg-ta	gacca	Euryarchaeota_Cluster_II_Methanomicrobia	Methanococcoides vulcani	Archaea
DASP01000001.1	GCA_002503825.1	gg-ta	gacca	Euryarchaeota_Cluster_II_Methanomicrobia	Methanoregulaceae archaeon UBA467	Archaea
CP009501.1	GCA_000969885.1	gg-ta	gacca	Euryarchaeota_Cluster_II_Methanomicrobia	Methanosarcina thermophila TM-1	Archaea
LYOR01000001.1	GCA_001766825.1	gg-ta	gacca	Euryarchaeota_Cluster_II_Methanomicrobia	Candidatus Syntrophoarchaeum butanivorans	Archaea
QGMZ01000048.1	GCA_003173335.1	gg-ta	gacca	Euryarchaeota_Cluster_II_Methanomicrobia	Methanospirillum stamsii	Archaea
CP002069.1	GCA_000196655.1	gg-ta	gacca	Euryarchaeota_Cluster_II_Methanomicrobia	Methanohalobium evestigatum Z-7303	Archaea
AM114193.2	GCA_000063445.1	gg-ta	gacca	Euryarchaeota_Cluster_II_Methanomicrobia	Methanocella arvoryzae MRE50	Archaea
MDTP02000008.1	GCA_001714685.2	gg-ta	gacca	Euryarchaeota_Cluster_II_Methanomicrobia	Methanosarcina sp. Ant1	Archaea
PGYM01000005.1	GCA_002839675.1	gg-ta	gacca	Euryarchaeota_Cluster_II_Methanomicrobia	Methanomicrobiales archaeon HGW-Methanomicrobiales-1	Archaea
CP001994.1	GCA_000025865.1	gg-ta	gacca	Euryarchaeota_Cluster_II_Methanomicrobia	Methanohalophilus mahii DSM 5219	Archaea
MBKP01000079.1	GCA_002243045.1	gg-ta	gacca	Euryarchaeota_Cluster_II_Methanomicrobia	Methanolobus sp. YSF-03	Archaea
CP000477.1	GCA_000014945.1	gg-ta	gacca	Euryarchaeota_Cluster_II_Methanomicrobia	Methanothrix thermoacetophila PT	Archaea
BCNW01000001.1	GCA_001571385.1	gg-ta	gacca	Euryarchaeota_Cluster_II_Methanomicrobia	Methanofollis ethanolicus	Archaea
CP009526.1	GCA_000969985.1	gg-ta	gacca	Euryarchaeota_Cluster_II_Methanomicrobia	Methanosarcina barkeri str. Wiesmoor	Archaea
CP009518.1	GCA_000970325.1	gg-ta	gacca	Euryarchaeota_Cluster_II_Methanomicrobia	Methanococcoides methylutens MM1	Archaea
DANP01000007.1	GCA_002499905.1	-----	-----	Euryarchaeota_Cluster_II_Methanomicrobia	Methanolinea sp. UBA277	Archaea
JMIY01000002.1	GCA_000685155.1	gg-ta	gacca	Euryarchaeota_Cluster_II_Methanomicrobia	Candidatus Methanoperedens nitroreducens	Archaea
QGMY01000013.1	GCA_003173355.1	gg-ta	gacga	Euryarchaeota_Cluster_II_Methanomicrobia	Methanospirillum lacunae	Archaea
CP003117.1	GCA_000235565.1	gg-ta	gacca	Euryarchaeota_Cluster_II_Methanomicrobia	Methanosaeta harundinacea 6Ac	Archaea
LKUD01000088.1	GCA_001412355.1	gg-ta	gacca	Euryarchaeota_Cluster_II_Methanomicrobia	Methanoculleus sp. SDB	Archaea
PGYG01000007.1	GCA_002839545.1	gg-ta	gacca	Euryarchaeota_Cluster_II_Methanomicrobia	Candidatus Methanoperedenaceae archaeon HGW-Methanoperedenaceae-1	Archaea
DAOG01000098.1	GCA_002501765.1	gg-ta	-----	Euryarchaeota_Cluster_II_Methanomicrobia	Methanosaeta sp. UBA204	Archaea
CP009517.1	GCA_000970305.1	gg-ta	gacca	Euryarchaeota_Cluster_II_Methanomicrobia	Methanosarcina barkeri 3	Archaea
CM001436.1	GCA_000243255.1	gg-ta	gacca	Euryarchaeota_Cluster_II_Methanomicrobia	Methanoplanus limicola DSM 2279	Archaea
FXBN01000001.1	GCA_900177455.1	gg-ta	gacca	Euryarchaeota_Cluster_II_Methanomicrobia	Methanohalophilus portucalensis FDF-1	Archaea
DAQY01000076.1	GCA_002503105.1	gg-ta	gacca	Euryarchaeota_Cluster_II_Methanomicrobia	Methanomicrobiaceae archaeon UBA206	Archaea
CP000780.1	GCA_000017625.1	gg-ta	gacca	Euryarchaeota_Cluster_II_Methanomicrobia	Methanoregula boonei 6A8	Archaea
PLUB01000059.1	GCA_003164755.1	gg-ta	gacca	Euryarchaeota_Cluster_II_Methanomicrobia	Methanosarcina sp.	Archaea
BCNX01000018.1	GCA_001571405.1	gg-ta	gacca	Euryarchaeota_Cluster_II_Methanomicrobia	Methanoculleus thermophilus	Archaea
CP009515.1	GCA_000970265.1	gg-ta	gacca	Euryarchaeota_Cluster_II_Methanomicrobia	Methanosarcina lacustris Z-7289	Archaea
MRZU01000004.1	GCA_002153915.1	gg-ta	gacca	Euryarchaeota_Cluster_II_Methanonatronarchaeia	Methanonatronarchaeum thermophilum	Archaea
DAHL01000040.1	GCA_002509225.1	-----	-----	Euryarchaeota_Cluster_II_Pontarchaea_MGIII	Euryarchaeota archaeon UBA102	Archaea
DAFS01000060.1	GCA_002495525.1	gg-ta	gacca	Euryarchaeota_Cluster_II_Thalassoarchaea_MGII	Euryarchaeota archaeon UBA89	Archaea
DALB01000041.1	GCA_002499265.1	-----	-----	Euryarchaeota_Cluster_II_Thalassoarchaea_MGII	Euryarchaeota archaeon UBA601	Archaea
NZZW01000050.1	GCA_002698725.1	gg-ta	gacca	Euryarchaeota_Cluster_II_Thalassoarchaea_MGII	Euryarchaeota archaeon	Archaea
PATD01000027.1	GCA_002713585.1	gg-aa	gacca	Euryarchaeota_Cluster_II_Thalassoarchaea_MGII	Euryarchaeota archaeon	Archaea
DAOI01000004.1	GCA_002501805.1	gg-ta	gacca	Euryarchaeota_Cluster_II_Thalassoarchaea_MGII	Euryarchaeota archaeon UBA463	Archaea
PBRB01000009.1	GCA_002725245.1	-----	-----	Euryarchaeota_Cluster_II_Thalassoarchaea_MGII	Euryarchaeota archaeon	Archaea
DAGH01000004.1	GCA_002495675.1	-----	-----	Euryarchaeota_Cluster_II_Thalassoarchaea_MGII	Euryarchaeota archaeon UBA182	Archaea
DALC01000002.1	GCA_002499325.1	gg-ta	gacca	Euryarchaeota_Cluster_II_Thalassoarchaea_MGII	Euryarchaeota archaeon UBA538	Archaea
DALZ01000105.1	GCA_002496955.1	gg-ta	gacca	Euryarchaeota_Cluster_II_Thalassoarchaea_MGII	Euryarchaeota archaeon UBA128	Archaea
PBHR01000006.1	GCA_002720275.1	gg-ta	gacca	Euryarchaeota_Cluster_II_Thalassoarchaea_MGII	Euryarchaeota archaeon	Archaea
DACK01000010.1	GCA_002494685.1	-----	-----	Euryarchaeota_Cluster_II_Thalassoarchaea_MGII	Euryarchaeota archaeon UBA90	Archaea
PBHZ01000018.1	GCA_002719615.1	gg-ta	gacca	Euryarchaeota_Cluster_II_Thalassoarchaea_MGII	Euryarchaeota archaeon	Archaea
NHHN01000055.1	GCA_002170935.1	ag-aa	gaaag	Euryarchaeota_Cluster_II_Thalassoarchaea_MGII	Euryarchaeota archaeon TMED164	Archaea
PADQ01000003.1	GCA_002701025.1	gg-ta	gacca	Euryarchaeota_Cluster_II_Thalassoarchaea_MGII	Euryarchaeota archaeon	Archaea
DAZU01000102.1	GCA_002507425.1	gg-ta	gacca	Euryarchaeota_Cluster_II_Thalassoarchaea_MGII	Euryarchaeota archaeon UBA53	Archaea
DAJY01000077.1	GCA_002499015.1	gg-ta	gacca	Euryarchaeota_Cluster_II_Thalassoarchaea_MGII	Euryarchaeota archaeon UBA242	Archaea
DALD01000034.1	GCA_002499365.1	gg-ta	gacca	Euryarchaeota_Cluster_II_Thalassoarchaea_MGII	Euryarchaeota archaeon UBA29	Archaea
CM001443.1	GCA_000246735.1	gg-ta	gacca	Euryarchaeota_Cluster_II_Thalassoarchaea_MGII	uncultured marine group II euryarchaeote	Archaea
NTJQ01000005.1	GCA_002457555.1	gg-ta	gacca	Euryarchaeota_Cluster_II_Thalassoarchaea_MGII	Marine Group II euryarchaeote MED-G37	Archaea
DAPJ01000028.1	GCA_002502095.1	gg-ta	gacca	Euryarchaeota_Cluster_II_Thalassoarchaea_MGII	Euryarchaeota archaeon UBA62	Archaea
PAEM02000010.1	GCA_002703075.2	-----	-----	Euryarchaeota_Cluster_II_Thalassoarchaea_MGII	Euryarchaeota archaeon	Archaea
LURR01000033.1	GCA_001628485.1	gg-ta	gacca	Euryarchaeota_Cluster_II_Thalassoarchaea_MGII	Marine group II euryarchaeote REDSEA-S11_B3N4	Archaea
DANV01000074.1	GCA_002502285.1	gg-ta	gacca	Euryarchaeota_Cluster_II_Thalassoarchaea_MGII	Euryarchaeota archaeon UBA26	Archaea
DACE01000046.1	GCA_002494645.1	gg-ta	gacca	Euryarchaeota_Cluster_II_Thalassoarchaea_MGII	Euryarchaeota archaeon UBA256	Archaea
DAZE01000021.1	GCA_002507175.1	-----	-----	Euryarchaeota_Cluster_II_Thalassoarchaea_MGII	Euryarchaeota archaeon UBA558	Archaea
DAME01000045.1	GCA_002499545.1	-----	-----	Euryarchaeota_Cluster_II_Thalassoarchaea_MGII	Euryarchaeota archaeon UBA88	Archaea
PBGP02000001.1	GCA_002720095.2	gg-ta	gacca	Euryarchaeota_Cluster_II_Thalassoarchaea_MGII	Euryarchaeota archaeon	Archaea
DAHR01000012.1	GCA_002498525.1	gg-ta	nnnnn	Euryarchaeota_Cluster_II_Thalassoarchaea_MGII	Euryarchaeota archaeon UBA58	Archaea
DAZN01000009.1	GCA_002507345.1	-----	-----	Euryarchaeota_Cluster_II_Thalassoarchaea_MGII	Euryarchaeota archaeon UBA98	Archaea
DAVI01000039.1	GCA_002505495.1	gg-ta	-----	Euryarchaeota_Cluster_II_Thalassoarchaea_MGII	Euryarchaeota archaeon UBA59	Archaea
PSPG01000012.1	GCA_003193925.1	gg-ta	gacca	Euryarchaeota_Cluster_II_Thalassoarchaea_MGII	Na	Archaea
PAOK01000037.1	GCA_002708015.1	gg-aa	gacca	Euryarchaeota_Cluster_II_Thalassoarchaea_MGII	Euryarchaeota archaeon	Archaea
DALK01000010.1	GCA_002496735.1	gg-ta	gacca	Euryarchaeota_Cluster_II_Thalassoarchaea_MGII	Euryarchaeota archaeon UBA132	Archaea
DAVD01000006.1	GCA_002505405.1	gg-ta	gacca	Euryarchaeota_Cluster_II_Thalassoarchaea_MGII	Euryarchaeota archaeon UBA255	Archaea
DATW01000027.1	GCA_002504845.1	-----	-----	Euryarchaeota_Cluster_II_Thalassoarchaea_MGII	Euryarchaeota archaeon UBA250	Archaea
KI542675.1	GCA_000496135.1	tg-ta	gacga	Euryarchaeota_Cluster_II_Thermoplasmata	Thermoplasmatales archaeon E-plasma	Archaea
ATMD01000004.1	GCA_001856825.1	gg-ta	gacga	Euryarchaeota_Cluster_II_Thermoplasmata	Thermoplasmatales archaeon I-plasma	Archaea
MWKR01000005.1	GCA_002204705.1	-----	-----	Euryarchaeota_Cluster_II_Thermoplasmata	Thermoplasmatales archaeon B_DKE	Archaea
CP015363.1	GCA_002078355.1	cg-ta	gacga	Euryarchaeota_Cluster_II_Thermoplasmata	Ferroplasma acidiphilum	Archaea
CP009479.1	GCA_000965745.1	gg-ta	gacga	Euryarchaeota_Cluster_II_Thermoplasmata	uncultured archaeon	Archaea
LT719092.1	GCA_900090055.1	tg-ta	gacga	Euryarchaeota_Cluster_II_Thermoplasmata	Cuniculiplasma divulgatum	Archaea
BA000011.4	GCA_000011185.1	tg-ta	gacga	Euryarchaeota_Cluster_II_Thermoplasmata	Thermoplasma volcanium GSS1	Archaea
AL139299.1	GCA_000195915.1	tg-ta	gacga	Euryarchaeota_Cluster_II_Thermoplasmata	Thermoplasma acidophilum DSM 1728	Archaea
DAZS01000035.1	GCA_002507555.1	tg-ta	gacaa	Euryarchaeota_Cluster_II_Thermoplasmata	Thermoplasmatales archaeon UBA445	Archaea
FWYE01000001.1	GCA_900176435.1	cg-ta	gacga	Euryarchaeota_Cluster_II_Thermoplasmata	Picrophilus oshimae DSM 9789	Archaea
JYHS01000003.1	GCA_000949015.1	cg-ta	gacga	Euryarchaeota_Cluster_II_Thermoplasmata	Acidiplasma sp. MBA-1	Archaea
PXPE01000001.1	GCA_003009795.1	gc-ta	gagca	Nanohaloarchaeota	Nanohaloarchaea archaeon SW_7_43_1	Archaea
PXPD01000035.1	GCA_003009815.1	gc-ta	gagca	Nanohaloarchaeota	Nanohaloarchaea archaeon SW_4_43_9	Archaea
LKMX01000001.1	GCA_001564035.1	-----	-----	Nanohaloarchaeota	Nanohaloarchaea archaeon PL-Br10_U2g27	Archaea
NZBT01000018.1	GCA_002688015.1	ag-ta	gacta	Pacearchaeota	Candidatus Pacearchaeota archaeon	Archaea
PFOU01000112.1	GCA_002792685.1	ag-ta	gacta	Pacearchaeota	Candidatus Pacearchaeota archaeon CG_4_10_14_0_2_um_filter_05_32_18	Archaea
NJDW01000001.1	GCA_002254805.1	gg-ta	gacca	Pacearchaeota	Candidatus Pacearchaeota archaeon ex4484_31	Archaea
NZCB01000001.1	GCA_002688165.1	-----	-----	Pacearchaeota	Candidatus Pacearchaeota archaeon	Archaea
PBZO01000004.1	GCA_002731115.1	ag-ta	gactc	Pacearchaeota	Candidatus Pacearchaeota archaeon	Archaea
MNVW01000021.1	GCA_001872145.1	ag-ta	gacta	Pacearchaeota	Candidatus Pacearchaeota archaeon CG1_02_31_27	Archaea
BEHD01000015.1	GCA_002898355.1	gg-ta	gacca	TACK_Aigarchaeota	archaeon HR01	Archaea
PLYI01000124.1	GCA_003151735.1	gg-ta	gacca	TACK_Bathyarchaeota	Candidatus Bathyarchaeota archaeon	Archaea
MEZE01000028.1	GCA_001774235.1	-----	-----	TACK_Bathyarchaeota	Candidatus Bathyarchaeota archaeon RBG_13_46_16b	Archaea
PBSW01000023.1	GCA_002726865.1	gg-ta	gacca	TACK_Bathyarchaeota	Candidatus Bathyarchaeota archaeon	Archaea
MEZH01000007.1	GCA_001775995.1	gg-ta	gacca	TACK_Bathyarchaeota	Candidatus Bathyarchaeota archaeon RBG_16_48_13	Archaea
LIHJ01000085.1	GCA_001399805.1	gg-ta	gacca	TACK_Bathyarchaeota	Candidatus Bathyarchaeota archaeon BA1	Archaea
MTLX01000048.1	GCA_002009985.1	gg-ta	gacca	TACK_Bathyarchaeota	Candidatus Bathyarchaeota archaeon JdFR-10	Archaea
DAEP01000007.1	GCA_002509245.1	gg-ta	gacca	TACK_Bathyarchaeota	Candidatus Bathyarchaeota archaeon UBA589	Archaea
PLNS01000001.1	GCA_003141855.1	-----	-----	TACK_Bathyarchaeota	Candidatus Bathyarchaeota archaeon	Archaea
LNTB01000001.1	GCA_001462395.1	gg-ta	gacca	TACK_Crenarchaeota_Thermoprotei	Pyrodictium occultum	Archaea
CP020477.1	GCA_002116695.1	gg-ta	gacca	TACK_Crenarchaeota_Thermoprotei	Acidianus manzaensis	Archaea
JFZT01000039.1	GCA_000632495.1	gg-ta	gacca	TACK_Crenarchaeota_Thermoprotei	Candidatus Acidianus copahuensis	Archaea
KI911318.1	GCA_000513855.1	gg-ta	gacca	TACK_Crenarchaeota_Thermoprotei	Desulfurococcus amylolyticus Z-533	Archaea
CP002363.1	GCA_000186365.1	gg-ta	gacca	TACK_Crenarchaeota_Thermoprotei	Desulfurococcus mucosus DSM 2162	Archaea
CP001939.1	GCA_000092185.1	gg-ta	gacca	TACK_Crenarchaeota_Thermoprotei	Thermosphaera aggregans DSM 11486	Archaea
LPSA01000008.1	GCA_001560435.1	gg-ta	gacca	TACK_Crenarchaeota_Thermoprotei	Sulfolobus acidocaldarius	Archaea
CP000505.1	GCA_000015225.1	gg-ta	gacca	TACK_Crenarchaeota_Thermoprotei	Thermofilum pendens Hrk 5	Archaea
LT549890.1	GCA_900079115.1	gg-ta	gacca	TACK_Crenarchaeota_Thermoprotei	Sulfolobus solfataricus	Archaea
NCQP01000007.1	GCA_002194565.1	gg-ta	gacca	TACK_Crenarchaeota_Thermoprotei	Pyrodictium delaneyi	Archaea
CP002838.1	GCA_000223395.1	gg-ta	gacca	TACK_Crenarchaeota_Thermoprotei	Pyrolobus fumarii 1A	Archaea
CP000682.1	GCA_000016605.1	gg-ta	gacca	TACK_Crenarchaeota_Thermoprotei	Metallosphaera sedula DSM 5348	Archaea
CP002535.1	GCA_000213215.1	gg-ta	gacca	TACK_Crenarchaeota_Thermoprotei	Acidianus hospitalis W1	Archaea
CP000493.1	GCA_000015145.1	gg-ta	gacca	TACK_Crenarchaeota_Thermoprotei	Hyperthermus butylicus DSM 5456	Archaea
CP000575.1	GCA_000015945.1	gg-ta	gacca	TACK_Crenarchaeota_Thermoprotei	Staphylothermus marinus F1	Archaea
BBCL01000038.1	GCA_001316085.1	gg-ta	gacca	TACK_Crenarchaeota_Thermoprotei	Sulfolobus sp. JCM 16833	Archaea
BA000023.2	GCA_000011205.1	gg-ta	gacca	TACK_Crenarchaeota_Thermoprotei	Sulfolobus tokodaii str. 7	Archaea
ASRH01000005.1	GCA_000565255.1	gg-ta	gacca	TACK_Crenarchaeota_Thermoprotei	Sulfolobales archaeon AZ1	Archaea
CP001399.1	GCA_000022385.1	gg-ta	gacca	TACK_Crenarchaeota_Thermoprotei	Sulfolobus islandicus L.S.2.15	Archaea
CP002051.1	GCA_000092465.1	gg-ta	gacca	TACK_Crenarchaeota_Thermoprotei	Staphylothermus hellenicus DSM 12710	Archaea
CP003531.1	GCA_000264495.1	gg-ta	gacca	TACK_Crenarchaeota_Thermoprotei	Thermogladius calderae 1633	Archaea
CP009961.1	GCA_000993805.1	gg-ta	gacca	TACK_Crenarchaeota_Thermoprotei	Thermofilum uzonense	Archaea
JH597770.1	GCA_000243315.1	gg-ta	gacca	TACK_Crenarchaeota_Thermoprotei	Metallosphaera yellowstonensis MK1	Archaea
CP002656.1	GCA_000204925.1	gg-ta	gacca	TACK_Crenarchaeota_Thermoprotei	Metallosphaera cuprina Ar-4	Archaea
CP017006.1	GCA_001719125.1	gg-ta	gacca	TACK_Crenarchaeota_Thermoprotei	Sulfolobus sp. A20	Archaea
APJY01000001.1	GCA_000389735.1	gg-ta	gacca	TACK_Crenarchaeota_Thermoprotei	Sulfolobales archaeon Acd1	Archaea
MTMA01000001.1	GCA_002011075.1	gg-ga	-----	TACK_Geothermarchaeota	Candidatus Geothermarchaeota archaeon JdFR-13	Archaea
CP012850.1	GCA_000802205.2	gg-ta	gacca	TACK_Thaumarchaeota	Candidatus Nitrocosmicus oleophilus	Archaea
QOOS01000003.1	GCA_003331425.1	gg-ta	gacca	TACK_Thaumarchaeota	Nitrosopumilus sp.	Archaea
CBTY010000008.1	GCA_000723185.1	gg-ta	gacca	TACK_Thaumarchaeota	Thaumarchaeota archaeon N4	Archaea
CP011097.2	GCA_000955905.3	gg-ta	gacca	TACK_Thaumarchaeota	Candidatus Nitrosotenuis cloacae	Archaea
PLUF01000057.1	GCA_003164815.1	gg-ta	gacca	TACK_Thaumarchaeota	Thaumarchaeota archaeon	Archaea
DABY01000007.1	GCA_002494565.1	-----	-----	TACK_Thaumarchaeota	Thaumarchaeota archaeon UBA57	Archaea
CP010868.1	GCA_000875775.1	gg-ta	gacca	TACK_Thaumarchaeota	Candidatus Nitrosopumilus piranensis	Archaea
LT841358.1	GCA_900177045.1	gg-ta	gacca	TACK_Thaumarchaeota	Nitrosotalea sp. CS	Archaea
CP017922.1	GCA_001870125.1	gg-ta	gacca	TACK_Thaumarchaeota	Candidatus Nitrosocosmicus exaquare	Archaea
LUPB01000054.1	GCA_001627235.1	gg-ta	gacca	TACK_Thaumarchaeota	Nitrosopelagicus sp. REDSEA-S31_B2	Archaea
CP007174.1	GCA_000730285.1	gg-ta	gacca	TACK_Thaumarchaeota	Candidatus Nitrososphaera evergladensis SR1	Archaea
QHBN01000145.1	GCA_003176995.1	gg-ta	gacca	TACK_Thaumarchaeota	Thaumarchaeota archaeon	Archaea
NSIR01000001.1	GCA_002737445.1	gg-ta	gacca	TACK_Thaumarchaeota	Candidatus Nitrosoarchaeum sp.	Archaea
CM001158.1	GCA_000204585.1	gg-ta	gacca	TACK_Thaumarchaeota	Candidatus Nitrosoarchaeum limnia SFB1	Archaea
PAWD01000005.1	GCA_002713325.1	-----	-----	TACK_Thaumarchaeota	Thaumarchaeota archaeon	Archaea
AFPU01000001.1	GCA_000220175.2	gg-ta	gacca	TACK_Thaumarchaeota	Candidatus Nitrosoarchaeum koreensis MY1	Archaea
QQVH01000001.1	GCA_003352295.1	gg-ta	gacca	TACK_Thaumarchaeota	Crenarchaeota archaeon	Archaea
LDXL01000006.1	GCA_001443365.1	gg-ta	gacca	TACK_Thaumarchaeota	Thaumarchaeota archaeon CSP1-1	Archaea
CP000866.1	GCA_000018465.1	gg-ta	gacca	TACK_Thaumarchaeota	Nitrosopumilus maritimus SCM1	Archaea
AJVI01000001.1	GCA_000328945.1	gg-ta	gacca	TACK_Thaumarchaeota	Nitrosopumilus sp. SJ	Archaea
NSIS01000012.1	GCA_002737455.1	gg-ta	gacca	TACK_Thaumarchaeota	Thaumarchaeota archaeon	Archaea
BGKI01000007.1	GCA_003175215.1	gg-ta	gacca	TACK_Thaumarchaeota	Candidatus Nitrosopumilus sp. NM25	Archaea
CP002408.1	GCA_000303155.1	gg-ta	gacca	TACK_Thaumarchaeota	Candidatus Nitrososphaera gargensis Ga9.2	Archaea
LFLC01000014.1	GCA_001543015.1	gg-ta	gacca	TACK_Thaumarchaeota	Nitrosopumilus sp. LS_AOA	Archaea
FUYK01000013.1	GCA_900167955.1	gg-ta	gacca	TACK_Thaumarchaeota	Nitrosotalea sp. SbT1	Archaea
LQMW01000026.1	GCA_001541925.1	gg-ta	gacca	TACK_Thaumarchaeota	Nitrosopumilus sp. Nsub	Archaea
DAKA01000095.1	GCA_002508395.1	gg-ta	gacca	TACK_Thaumarchaeota	Nitrosopumilus sp. UBA241	Archaea
CP003843.1	GCA_000299395.1	gg-ta	gacca	TACK_Thaumarchaeota	Candidatus Nitrosopumilus sediminis	Archaea
CP021324.1	GCA_002156965.1	gg-ta	gacca	TACK_Thaumarchaeota	Candidatus Nitrosomarinus catalina	Archaea
CP007536.1	GCA_000698785.1	gg-ta	gacca	TACK_Thaumarchaeota	Nitrososphaera viennensis EN76	Archaea
ARWO01000004.1	GCA_000402075.1	gg-ta	gacca	TACK_Thaumarchaeota	Thaumarchaeota archaeon SCGC AAA007-O23	Archaea
PBZV01000028.1	GCA_002730325.1	-----	-----	TACK_Thaumarchaeota	Thaumarchaeota archaeon	Archaea
AVSQ01000019.1	GCA_000685395.1	gg-ta	gacca	TACK_Thaumarchaeota	Candidatus Nitrosotenuis chungbukensis	Archaea
PFLV01000079.1	GCA_002784675.1	-----	-----	TACK_Thaumarchaeota	Nitrosopumilales archaeon CG_4_10_14_0_8_um_filter_34_8	Archaea
CP007026.1	GCA_000812185.1	gg-ta	gacca	TACK_Thaumarchaeota	Candidatus Nitrosopelagicus brevis	Archaea
FRFC01000003.1	GCA_900143675.1	gg-ta	gacca	TACK_Thaumarchaeota	Nitrosotalea sp. Nd2	Archaea
CP024808.1	GCA_002787055.1	gg-ta	gacca	TACK_Thaumarchaeota	Candidatus Nitrosotenuis sp. AQ6f	Archaea
CP011070.1	GCA_000956175.1	gg-ta	gacca	TACK_Thaumarchaeota	Candidatus Nitrosopumilus adriaticus	Archaea
DAZR01000032.1	GCA_002508305.1	gg-ta	gacca	TACK_Thaumarchaeota	Thaumarchaeota archaeon UBA201	Archaea
AWOB01000018.1	GCA_000494205.1	gg-ta	gacca	TACK_unclassified_YNPFFA	crenarchaeote JGI-OTU-1	Archaea
MAGT01000010.1	GCA_001717035.1	gg-ta	gacca	TACK_Vestraetearcheota	Candidatus Methanomethylicus mesodigestum	Archaea
MAGV01000068.1	GCA_001717015.1	-----	-----	TACK_Vestraetearcheota	Candidatus Methanosuratus petracarbonis	Archaea
DAUC01000011.1	GCA_002504985.1	gg-ta	gacca	TACK_Vestraetearcheota	Candidatus Verstraetearchaeota archaeon UBA156	Archaea
LN890280.1	GCA_900065925.1	gg-ta	gacca	Thaumarchaeota	Candidatus Nitrosotalea devanaterra	Archaea
DASO01000002.1	GCA_002503845.1	gg-ta	gaccg	UNK	Euryarchaeota archaeon UBA24	Archaea
MEHH01000036.1	GCA_001940755.1	gg-ta	gaccc	Unknown	Candidatus Heimdallarchaeota archaeon AB_125	Archaea
LRSK01000239.1	GCA_001563325.1	gg-ta	gacca	Unknown	Candidatus Thorarchaeota archaeon SMTZ1-83	Archaea
PKTL01000043.1	GCA_002867475.1	ag-ta	gacta	Woesearchaeota	Candidatus Woesearchaeota archaeon	Archaea
DAVM01000009.1	GCA_002505585.1	ag-ta	gacta	Woesearchaeota	Candidatus Woesearchaeota archaeon UBA489	Archaea
LSSJ01000031.1	GCA_001595785.1	ag-ta	gacta	Woesearchaeota	Euryarchaeota archaeon SM23-78	Archaea
NZCT01000030.1	GCA_002688355.1	ag-ta	gacta	Woesearchaeota	archaeon	Archaea
NYZT01000053.1	GCA_002687275.1	gg-ta	gacca	Woesearchaeota	Candidatus Woesearchaeota archaeon	Archaea
NZEC01000011.1	GCA_002688925.1	gg-ta	gaccc	Woesearchaeota	archaeon	Archaea
NZCA01000009.1	GCA_002688095.1	ag-ta	gacta	Woesearchaeota	Nanoarchaeota archaeon	Archaea
LZYF01000033.1	GCA_001756725.1	gg-aa	gaaca	Acidithiobacillia	Acidithiobacillus caldus	Bacteria
AUIS01000016.1	GCA_000423825.1	gg-aa	gaaca	Acidithiobacillia	Thermithiobacillus tepidarius DSM 3134	Bacteria
CP015136.1	GCA_001618865.1	gg-aa	gaaca	Acidobacteria	Luteitalea pratensis	Bacteria
LT629690.1	GCA_900102185.1	gg-aa	gaaca	Acidobacteriia	Terriglobus roseus	Bacteria
LBHJ01000004.1	GCA_001006305.1	gg-aa	gaaca	Acidobacteriia	Silvibacterium bohemicum	Bacteria
KB906754.1	GCA_000381605.1	gg-aa	gaaca	Acidobacteriia	Acidobacteriaceae bacterium KBS 89	Bacteria
KB906767.1	GCA_000381625.1	gg-aa	gaaca	Acidobacteriia	Acidobacteria bacterium KBS 96	Bacteria
KB906735.1	GCA_000381585.1	gg-aa	gaaca	Acidobacteriia	Acidobacteriaceae bacterium KBS 83	Bacteria
ATWD01000001.1	GCA_000421065.1	gg-aa	gaaca	Acidobacteriia	Acidobacteriaceae bacterium TAA166	Bacteria
FZOU01000006.1	GCA_900188085.1	gg-aa	gaaca	Acidobacteriia	Granulicella rosea	Bacteria
LAIJ01000009.1	GCA_001449115.1	gg-aa	gaaca	Acidobacteriia	Terracidiphilus gabretensis	Bacteria
JHVA01000001.1	GCA_000688615.1	gg-aa	gaaca	Acidobacteriia	Acidobacteria bacterium KBS 146	Bacteria
KN050788.1	GCA_000745965.1	gg-aa	gaaca	Acidobacteriia	Edaphobacter aggregans DSM 19364	Bacteria
FQVN01000025.1	GCA_900129375.1	-----	-----	Actinobacteria	Streptoalloteichus hindustanus	Bacteria
KK037166.1	GCA_000568255.1	-----	-----	Actinobacteria	Kutzneria sp. 744	Bacteria
MWWU01000012.1	GCA_002259595.1	-----	-----	Actinobacteria	Aeriscardovia aeriphila	Bacteria
CP016076.1	GCA_001941625.1	-----	-----	Actinobacteria	Actinoalloteichus sp. ADI127-7	Bacteria
PDJI01000004.1	GCA_002563695.1	-----	-----	Actinobacteria	Georgenia soli	Bacteria
FUWS01000037.1	GCA_900167435.1	-----	-----	Actinobacteria	Marinactinospora thermotolerans DSM 45154	Bacteria
CP000481.1	GCA_000015025.1	-----	-----	Actinobacteria	Acidothermus cellulolyticus 11B	Bacteria
BBPP01000099.1	GCA_000787835.1	-----	-----	Actinobacteria	Streptacidiphilus melanogenes	Bacteria
CP000088.1	GCA_000012405.1	-----	-----	Actinobacteria	Thermobifida fusca YX	Bacteria
BAFE01000035.1	GCA_000247995.2	-----	-----	Actinobacteria	Mobilicoccus pelagius NBRC 104925	Bacteria
MWWR01000013.1	GCA_002259605.1	-----	-----	Actinobacteria	Pseudoscardovia radai	Bacteria
NQOS01000065.1	GCA_002277855.1	-----	-----	Actinobacteria	Streptomyces sp. Alain-F2R5	Bacteria
CP001700.1	GCA_000024025.1	-----	-----	Actinobacteria	Catenulispora acidiphila DSM 44928	Bacteria
JOEF01000068.1	GCA_000720955.1	-----	-----	Actinobacteria	Allokutzneria albata	Bacteria
MWWS01000001.1	GCA_002259585.1	-----	-----	Actinobacteria	Bombiscardovia coagulans	Bacteria
CP006272.1	GCA_000494755.1	gg-aa	gaaca	Actinobacteria	Actinoplanes friuliensis DSM 7358	Bacteria
BAHD01000131.1	GCA_000298215.1	gg-aa	gaaca	Actinobacteria	Kineosphaera limosa NBRC 100340	Bacteria
AUBK01000025.1	GCA_000429205.1	gg-aa	gaaca	Actinobacteria	Actinotignum schaalii DSM 15541	Bacteria
JNYJ01000122.1	GCA_000716715.1	gg-aa	gaaca	Actinobacteria	Dactylosporangium aurantiacum	Bacteria
FMUH01000011.1	GCA_900101025.1	gg-aa	gaaca	Actinobacteria	Geodermatophilus sp. YIM M1315	Bacteria
FWXN01000022.1	GCA_900176385.1	gg-aa	gaaca	Actinobacteria	Janibacter indicus	Bacteria
JH376563.1	GCA_000233535.1	gg-aa	gaaca	Actinobacteria	Olsenella sp. oral taxon 809 str. F0356	Bacteria
BCRN01000038.1	GCA_001552615.1	gg-aa	gaaca	Actinobacteria	Millisia brevis NBRC 105863	Bacteria
BANS01000072.1	GCA_000332995.1	gg-aa	gaaca	Actinobacteria	Gordonia amicalis NBRC 100051 = JCM 11271	Bacteria
CP001854.1	GCA_000025265.1	gg-aa	gaaca	Actinobacteria	Conexibacter woesei DSM 14684	Bacteria
JHEL01000006.1	GCA_000710345.2	gg-aa	gaaca	Actinobacteria	Curtobacterium sp. S6	Bacteria
JOAF01000021.1	GCA_000718545.1	gg-aa	gaaca	Actinobacteria	Microbispora sp. NRRL B-24597	Bacteria
ATWL01000047.1	GCA_000421225.1	gg-aa	gaaca	Actinobacteria	Ruania albidiflava DSM 18029	Bacteria
NOWH01000013.1	GCA_002259165.1	gg-aa	gaaca	Actinobacteria	Rhodococcus sp. PBTS 2	Bacteria
JOFP01000026.1	GCA_000719275.1	gg-aa	gaaca	Actinobacteria	Pilimelia anulata	Bacteria
LT629688.1	GCA_900101785.1	gg-aa	gaaca	Actinobacteria	Auraticoccus monumenti	Bacteria
AP012333.1	GCA_001042675.1	gg-aa	gaaca	Actinobacteria	Parascardovia denticolens DSM 10105 = JCM 12538	Bacteria
JYJF01000292.1	GCA_000955975.1	gg-aa	gaaca	Actinobacteria	Saccharothrix sp. ST-888	Bacteria
FONZ01000011.1	GCA_900113055.1	gg-aa	gaaca	Actinobacteria	Sanguibacter marinus	Bacteria
CP001628.1	GCA_000023205.1	gg-aa	gaaca	Actinobacteria	Micrococcus luteus NCTC 2665	Bacteria
OCST01000007.1	GCA_900230175.1	gg-aa	gaaca	Actinobacteria	Salinibacterium xinjiangense	Bacteria
LMIR01000001.1	GCA_001429165.1	gg-aa	gaaca	Actinobacteria	Agromyces sp. Root81	Bacteria
KL571649.1	GCA_000715885.1	gg-aa	gaaca	Actinobacteria	Glycomyces tenuis	Bacteria
JVKM01000024.1	GCA_001072465.1	gg-aa	gaaca	Actinobacteria	Xylanimonas cellulosilytica	Bacteria
JOEG01000043.1	GCA_000720965.1	gg-aa	gaaca	Actinobacteria	Actinocatenispora sera	Bacteria
HF541869.1	GCA_000297795.2	gg-aa	gaaca	Actinobacteria	Turicella otitidis ATCC 51513	Bacteria
LDRH01000075.1	GCA_001476995.1	gg-aa	gaaca	Actinobacteria	Kocuria kristinae	Bacteria
CP002343.1	GCA_000184685.1	gg-aa	gaaca	Actinobacteria	Intrasporangium calvum DSM 43043	Bacteria
MDSS02000112.1	GCA_001758425.2	gg-aa	gaaca	Actinobacteria	Nesterenkonia sp. PF2B19	Bacteria
LVCF01000017.1	GCA_001594145.1	gg-aa	gaaca	Actinobacteria	Branchiibius sp. NY16-3462-2	Bacteria
AFYF01000036.1	GCA_000224715.2	gg-aa	gaaca	Actinobacteria	Serinicoccus profundi MCCC 1A05965	Bacteria
ADEM01000001.1	GCA_000263535.1	gg-aa	gaaca	Actinobacteria	Gardnerella vaginalis 75712	Bacteria
HF570956.1	GCA_000367525.2	gg-aa	gaaca	Actinobacteria	Tetrasphaera elongata Lp2	Bacteria
FUZQ01000010.1	GCA_900167525.1	gg-aa	gaaca	Actinobacteria	Krasilnikoviella flava	Bacteria
LMQC01000001.1	GCA_001424485.1	gg-aa	gaaca	Actinobacteria	Modestobacter sp. Leaf380	Bacteria
CP014352.1	GCA_001602115.1	gg-aa	gaaca	Actinobacteria	Acidipropionibacterium acidipropionici	Bacteria
AP013105.1	GCA_000478885.1	gg-aa	gaaca	Actinobacteria	Adlercreutzia equolifaciens DSM 19450	Bacteria
KE150269.1	GCA_000411175.1	gg-aa	gaaca	Actinobacteria	Propionimicrobium lymphophilum ACS-093-V-SCH5	Bacteria
KE384022.1	GCA_000423465.1	gg-aa	gaaca	Actinobacteria	Propionicicella superfundia DSM 22317	Bacteria
BCQU01000204.1	GCA_001552235.1	gg-aa	gaaca	Actinobacteria	Actinomadura rubrobrunea NBRC 15275	Bacteria
AXCW01000345.1	GCA_000603945.1	gg-aa	gaaca	Actinobacteria	Actinotalea ferrariae CF5-4	Bacteria
BAVQ01000028.1	GCA_000524475.1	gg-aa	gaaca	Actinobacteria	Tomitella biformata AHU 1821	Bacteria
MAST01000052.1	GCA_001758225.1	gg-aa	gaaca	Actinobacteria	Humibacillus sp. DSM 29435	Bacteria
FO117623.1	GCA_000284015.1	gg-aa	gaaca	Actinobacteria	Blastococcus saxobsidens DD2	Bacteria
FNTX01000001.1	GCA_900105765.1	gg-aa	gaaca	Actinobacteria	Haloactinobacterium album	Bacteria
NMVK01000006.1	GCA_002250525.1	gg-aa	gaaca	Actinobacteria	Propionibacteriaceae bacterium NML 150272	Bacteria
KB903241.1	GCA_000379625.1	gg-aa	gaaca	Actinobacteria	Actinomycetospora chiangmaiensis DSM 45062	Bacteria
MCIL01000001.1	GCA_001932355.1	gg-aa	gaaca	Actinobacteria	Pseudonocardia sp. Ae263_Ps1	Bacteria
MKKA01000037.1	GCA_001942405.1	gg-aa	gaaca	Actinobacteria	Ornithinimicrobium sp. CNJ-824	Bacteria
JNIY01000001.1	GCA_000701465.1	gg-aa	gaaca	Actinobacteria	Paraoerskovia marina DSM 21750	Bacteria
FQUL01000064.1	GCA_900128965.1	gg-aa	gaaca	Actinobacteria	Ferrithrix thermotolerans DSM 19514	Bacteria
AZVC01000034.1	GCA_000514015.1	gg-aa	gaaca	Actinobacteria	Paenarthrobacter nicotinovorans 231Sha2.1M6	Bacteria
HG422565.1	GCA_000455525.1	gg-aa	gaaca	Actinobacteria	Candidatus Microthrix parvicella RN1	Bacteria
BAGN01000059.1	GCA_000308835.1	gg-aa	gaaca	Actinobacteria	Nocardia vinacea NBRC 16497	Bacteria
MDHC01000001.1	GCA_002150935.1	gg-aa	gaaca	Actinobacteria	Clavibacter michiganensis subsp. michiganensis	Bacteria
CP014513.1	GCA_001577365.1	gg-aa	gaaca	Actinobacteria	Frondihabitans sp. PAMC 28766	Bacteria
ATIA01000019.1	GCA_000477555.1	gg-aa	gaaca	Actinobacteria	Leifsonia rubra CMS 76R	Bacteria
CP010848.1	GCA_000875675.1	gg-aa	gaaca	Actinobacteria	Rathayibacter toxicus	Bacteria
GL383662.1	GCA_000144505.1	gg-aa	gaaca	Actinobacteria	Propionibacterium acnes HL020PA1	Bacteria
MTIC01000046.1	GCA_001999765.1	gg-aa	gaaca	Actinobacteria	Sinomonas mesophila	Bacteria
CP001684.1	GCA_000023885.1	gg-aa	gaaca	Actinobacteria	Slackia heliotrinireducens DSM 20476	Bacteria
LMJI01000001.1	GCA_001429255.1	gg-aa	gaaca	Actinobacteria	Cellulomonas sp. Root930	Bacteria
CP016768.2	GCA_002287885.2	gg-aa	gaaca	Actinobacteria	Candidatus Nanopelagicus limnes	Bacteria
LBMC01000113.1	GCA_001005145.1	gg-aa	gaaca	Actinobacteria	Jiangella alkaliphila	Bacteria
LAIR01000002.1	GCA_001247745.1	gg-aa	gaaca	Actinobacteria	Luteipulveratus halotolerans	Bacteria
KE384549.1	GCA_000426645.1	gg-aa	gaaca	Actinobacteria	Nakamurella lactea DSM 19367	Bacteria
KB911837.1	GCA_000383675.1	gg-aa	gaaca	Actinobacteria	Terracoccus sp. 273MFTsu3.1	Bacteria
CP002638.1	GCA_000204155.1	gg-aa	gaaca	Actinobacteria	Verrucosispora maris AB-18-032	Bacteria
LMLG01000002.1	GCA_001421865.1	gg-aa	gaaca	Actinobacteria	Frigoribacterium sp. Leaf44	Bacteria
AGUD01000068.1	GCA_000240225.2	gg-aa	gaaca	Actinobacteria	Patulibacter medicamentivorans	Bacteria
CP001874.1	GCA_000092645.1	gg-aa	gaaca	Actinobacteria	Thermobispora bispora DSM 43833	Bacteria
AQXM01000028.1	GCA_000376245.1	gg-aa	gaaca	Actinobacteria	Acaricomes phytoseiuli DSM 14247	Bacteria
MLJO01000042.1	GCA_001956915.1	gg-aa	gaaca	Actinobacteria	Monashia flava	Bacteria
CP009312.1	GCA_001293125.1	gg-aa	gaaca	Actinobacteria	Lawsonella clevelandensis	Bacteria
CP016774.1	GCA_002288105.1	gg-aa	gaaca	Actinobacteria	Candidatus Planktophila versatilis	Bacteria
BCNQ01000222.1	GCA_001515525.1	gg-aa	gaaca	Actinobacteria	Piscicoccus intestinalis NBRC 104926	Bacteria
LMSQ01000003.1	GCA_001429525.1	gg-aa	gaaca	Actinobacteria	Nocardioides sp. Soil796	Bacteria
AQXZ01000013.1	GCA_000380645.1	gg-aa	gaaca	Actinobacteria	Smaragdicoccus niigatensis DSM 44881 = NBRC 103563	Bacteria
NMUK01000125.1	GCA_002234605.1	gg-aa	gaaca	Actinobacteria	Amycolatopsis sp. KNN50.9b	Bacteria
LT827021.1	GCA_900169505.1	gg-aa	gaaca	Actinobacteria	Arabia massiliensis	Bacteria
MRDE01000130.1	GCA_001968835.1	gg-aa	gaaca	Actinobacteria	Tersicoccus phoenicis	Bacteria
LT906453.1	GCA_900187045.1	gg-aa	gaaca	Actinobacteria	Dermatophilus congolensis	Bacteria
BDCX01000054.1	GCA_001653075.1	gg-aa	gaaca	Actinobacteria	Planomonospora sphaerica	Bacteria
JNWZ01000148.1	GCA_000716545.1	gg-aa	gaaca	Actinobacteria	Kitasatospora phosalacinea	Bacteria
FNKK01000002.1	GCA_900099985.1	gg-aa	gaaca	Actinobacteria	Thermomonospora chromogena	Bacteria
KB911087.1	GCA_000383315.1	gg-aa	gaaca	Actinobacteria	Cryocola sp. 340MFSha3.1	Bacteria
AQUZ01000130.1	GCA_000372465.1	gg-aa	gaaca	Actinobacteria	Kribbella catacumbae DSM 19601	Bacteria
CP020857.1	GCA_002105775.1	gg-aa	gaaca	Actinobacteria	Cellulosimicrobium sp. TH-20	Bacteria
AEXR01000021.1	GCA_000191845.2	gg-aa	gaaca	Actinobacteria	Eggerthella sp. HGA1	Bacteria
JXUW01000005.1	GCA_000949255.1	gg-aa	gaaca	Actinobacteria	Ferrimicrobium acidiphilum DSM 19497	Bacteria
LMSC01000011.1	GCA_001428025.1	gg-aa	gaaca	Actinobacteria	Phycicoccus sp. Soil748	Bacteria
FTNT01000020.1	GCA_900156495.1	gg-aa	gaaca	Actinobacteria	Williamsia sterculiae	Bacteria
LAVL01000318.1	GCA_001083785.1	gg-aa	gaaca	Actinobacteria	Nonomuraea sp. SBT364	Bacteria
JIAG01000008.1	GCA_000688395.1	gg-aa	gaaca	Actinobacteria	Haematomicrobium sanguinis DSM 21259	Bacteria
CP002628.1	GCA_000195315.1	gg-aa	gaaca	Actinobacteria	Coriobacterium glomerans PW2	Bacteria
NEKB01000027.1	GCA_002127665.1	gg-aa	gaaca	Actinobacteria	Alloscardovia macacae	Bacteria
AUBN01000027.1	GCA_000429265.1	gg-aa	gaaca	Actinobacteria	Actinomyces gerencseriae DSM 6844	Bacteria
MEIA01000016.1	GCA_001884705.1	gg-aa	gaaca	Actinobacteria	Couchioplanes caeruleus subsp. caeruleus	Bacteria
KN323196.1	GCA_000775415.1	gg-aa	gaaca	Actinobacteria	Dermabacter hominis 1368	Bacteria
CP001631.1	GCA_000023265.1	gg-aa	gaaca	Actinobacteria	Acidimicrobium ferrooxidans DSM 10331	Bacteria
FNKA01000002.1	GCA_900101335.1	gg-aa	gaaca	Actinobacteria	Quadrisphaera sp. DSM 44207	Bacteria
HE611021.1	GCA_000236865.1	gg-aa	gaaca	Actinobacteria	Senegalimassilia anaerobia JC110	Bacteria
FXAP01000011.1	GCA_900177615.1	gg-aa	gaaca	Actinobacteria	Plantibacter flavus	Bacteria
MUMG01000050.1	GCA_002155995.1	gg-aa	gaaca	Actinobacteria	Crossiella equi	Bacteria
LWLS01000030.1	GCA_001905095.1	gg-aa	gaaca	Actinobacteria	Micromonospora sp. CB01531	Bacteria
JWSZ01000022.1	GCA_000813805.1	gg-aa	gaaca	Actinobacteria	Microbacterium hominis	Bacteria
KI391954.1	GCA_000185725.2	gg-aa	gaaca	Actinobacteria	Segniliparus rugosus ATCC BAA-974	Bacteria
NMVJ01000006.1	GCA_002250565.1	gg-aa	gaaca	Actinobacteria	Propionibacteriaceae bacterium NML 150081	Bacteria
HG794431.1	GCA_000359285.2	gg-aa	gaaca	Actinobacteria	Tropheryma whipplei str. Art29	Bacteria
KV793252.1	GCA_001808405.1	gg-aa	gaaca	Actinobacteria	Trueperella sp. HMSC08B05	Bacteria
JOFJ01000044.1	GCA_000718255.1	gg-aa	gaaca	Actinobacteria	Spirillospora albida	Bacteria
CCYM01000002.1	GCA_000826085.1	gg-aa	gaaca	Actinobacteria	Nigerium massiliense	Bacteria
HE978646.1	GCA_000312125.1	gg-aa	gaaca	Actinobacteria	Timonella senegalensis JC301	Bacteria
CP022961.1	GCA_002285795.1	gg-aa	gaaca	Actinobacteria	Plantactinospora sp. KBS50	Bacteria
KZ084328.1	GCA_002093975.1	gg-aa	gaaca	Actinobacteria	Thermoactinospora rubra	Bacteria
AP017457.1	GCA_002355535.1	gg-aa	gaaca	Actinobacteria	Aurantimicrobium minutum	Bacteria
AEKG01000356.1	GCA_000186325.2	gg-aa	gaaca	Actinobacteria	Dietzia cinnamea P4	Bacteria
LXEY01000088.1	GCA_001657475.1	gg-aa	gaaca	Actinobacteria	Enteractinococcus helveticum	Bacteria
NMVM01000001.1	GCA_002250585.1	gg-aa	gaaca	Actinobacteria	Propionibacteriaceae bacterium NML 090529	Bacteria
KQ033901.1	GCA_000969705.1	gg-aa	gaaca	Actinobacteria	Nitriliruptor alkaliphilus DSM 45188	Bacteria
AZUQ01000001.1	GCA_000527155.1	gg-aa	gaaca	Actinobacteria	Haloglycomyces albus DSM 45210	Bacteria
FOFT01000032.1	GCA_900110985.1	gg-aa	gaaca	Actinobacteria	Lentzea flaviverrucosa	Bacteria
BBQZ01000002.1	GCA_000974805.1	gg-aa	gaaca	Actinobacteria	Demequina salsinemoris	Bacteria
FUID01000098.1	GCA_900163635.1	gg-aa	gaaca	Actinobacteria	Leucobacter sp. 7(1)	Bacteria
BCRV01000034.1	GCA_001552855.1	gg-aa	gaaca	Actinobacteria	Skermania piniformis NBRC 15059	Bacteria
LMRF01000009.1	GCA_001424755.1	gg-aa	gaaca	Actinobacteria	Marmoricola sp. Leaf446	Bacteria
FWXV01000039.1	GCA_900176515.1	gg-aa	gaaca	Actinobacteria	Kibdelosporangium aridum	Bacteria
LJJX01000137.1	GCA_001421075.1	gg-aa	gaaca	Actinobacteria	Frankia sp. CpI1-P	Bacteria
AUHN01000003.1	GCA_000423205.1	gg-aa	gaaca	Actinobacteria	Jonesia quinghaiensis DSM 15701	Bacteria
CNHK01000005.1	GCA_001392195.1	gg-aa	gaaca	Actinobacteria	Mycobacterium tuberculosis	Bacteria
FOFR01000054.1	GCA_900110955.1	gg-aa	gaaca	Actinobacteria	Lechevalieria xinjiangensis	Bacteria
AFXQ01000047.1	GCA_000224415.2	gg-aa	gaaca	Actinobacteria	Citricoccus sp. CH26A	Bacteria
LMIL01000007.1	GCA_001429135.1	gg-aa	gaaca	Actinobacteria	Oerskovia sp. Root22	Bacteria
CP000910.1	GCA_000018885.1	gg-aa	gaaca	Actinobacteria	Renibacterium salmoninarum ATCC 33209	Bacteria
FOWQ01000013.1	GCA_900115505.1	gg-aa	gaaca	Actinobacteria	Geodermatophilus dictyosporus	Bacteria
LT629804.1	GCA_900105865.1	gg-aa	gaaca	Actinobacteria	Arcanobacterium phocae	Bacteria
KK073874.1	GCA_000585375.1	gg-aa	gaaca	Actinobacteria	Cryptosporangium arvum DSM 44712	Bacteria
LAJC01000169.1	GCA_000981225.1	gg-aa	gaaca	Actinobacteria	Allosalinactinospora lopnorensis	Bacteria
CP001686.1	GCA_000023925.1	gg-aa	gaaca	Actinobacteria	Kytococcus sedentarius DSM 20547	Bacteria
BAOL01000001.1	GCA_000350145.1	gg-aa	gaaca	Actinobacteria	Ilumatobacter nonamiensis YM16-303	Bacteria
JOEB01000011.1	GCA_000718075.1	gg-aa	gaaca	Actinobacteria	Mycetocola saprophilus	Bacteria
CYUG01000008.1	GCA_001403775.1	gg-aa	gaaca	Actinobacteria	Helcobacillus massiliensis	Bacteria
JPMW01000001.1	GCA_001696485.1	gg-aa	gaaca	Actinobacteria	Planobispora rosea	Bacteria
CP001682.1	GCA_000023845.1	gg-aa	gaaca	Actinobacteria	Cryptobacterium curtum DSM 15641	Bacteria
FNDV01000028.1	GCA_900099755.1	gg-aa	gaaca	Actinobacteria	Alloactinosynnema album	Bacteria
LN849456.1	GCA_900070355.1	gg-aa	gaaca	Actinobacteria	Devriesea agamarum	Bacteria
FNWI01000004.1	GCA_900106855.1	gg-aa	gaata	Actinobacteria	Varibaculum sp. Marseille-P2802	Bacteria
AULK01000004.1	GCA_000419445.1	gg-aa	gaaca	Actinobacteria	Gryllotalpicola ginsengisoli DSM 22003	Bacteria
ADNA01000041.1	GCA_000178335.1	gg-aa	gaaca	Actinobacteria	Atopobium vaginae DSM 15829	Bacteria
FLLS01000002.1	GCA_900078545.1	gg-aa	gaaca	Actinobacteria	Olegusella massiliensis	Bacteria
PDJP01000001.1	GCA_002563805.1	gg-aa	gaaca	Actinobacteria	Propionibacteriaceae bacterium ES.041	Bacteria
CAPI01000044.1	GCA_000333815.1	gg-aa	gaaca	Actinobacteria	[Collinsella] massiliensis	Bacteria
FOZN01000001.1	GCA_900114805.1	gg-aa	gaaca	Actinobacteria	Agrococcus baldri	Bacteria
FXWI01000007.1	GCA_900177765.1	gg-aa	gaaca	Actinobacteria	Agreia sp. VKM Ac-1783	Bacteria
ATXE01000005.1	GCA_000421525.1	gg-aa	gaaca	Actinobacteria	Aestuariimicrobium kwangyangense DSM 21549	Bacteria
LT821227.1	GCA_900169485.1	gg-aa	gaaca	Actinobacteria	Phoenicibacter massiliensis	Bacteria
BCQO01000012.1	GCA_001552115.1	gg-aa	gaaca	Actinobacteria	Glutamicibacter mysorens NBRC 103060	Bacteria
FNPZ01000004.1	GCA_900107435.1	gg-aa	gaaca	Actinobacteria	Herbiconiux ginsengi	Bacteria
BDDI01000047.1	GCA_001653095.1	gg-aa	gaaca	Actinobacteria	Hoyosella altamirensis	Bacteria
FZNW01000023.1	GCA_900188115.1	gg-aa	gaaca	Actinobacteria	Haloechinothrix alba	Bacteria
NFJW01000020.1	GCA_002160065.1	gg-aa	gaaca	Actinobacteria	Collinsella sp. An2	Bacteria
CP018135.1	GCA_001887245.1	gg-aa	gaaca	Actinobacteria	Neomicrococcus aestuarii	Bacteria
CP007490.1	GCA_000699505.1	gg-aa	gaaca	Actinobacteria	Rhodoluna lacicola	Bacteria
JROO01000061.1	GCA_000826685.1	gg-aa	gaaca	Actinobacteria	Streptomonospora alba	Bacteria
AOCK01000017.1	GCA_000348945.1	gg-aa	gaaca	Actinobacteria	Paeniglutamicibacter gangotriensis Lz1y	Bacteria
JXYS01000055.1	GCA_000949295.1	gg-aa	gaaca	Actinobacteria	Acidithrix ferrooxidans	Bacteria
CP020715.1	GCA_002096055.1	gg-aa	gaaca	Actinobacteria	Cnuibacter physcomitrellae	Bacteria
FNYV01000030.1	GCA_900109115.1	gg-aa	gaaca	Actinobacteria	Xiangella phaseoli	Bacteria
CP001618.1	GCA_000023105.1	gg-aa	gaaca	Actinobacteria	Beutenbergia cavernae DSM 12333	Bacteria
AUAX01000066.1	GCA_000428945.1	gg-aa	gaaca	Actinobacteria	Hamadaea tsunoensis DSM 44101	Bacteria
ATVQ01000001.1	GCA_000420805.1	gg-aa	gaaca	Actinobacteria	Yaniella halotolerans DSM 15476	Bacteria
LN831057.1	GCA_001375495.1	gg-aa	gaaca	Actinobacteria	Flaviflexus massiliensis	Bacteria
LMSA01000001.1	GCA_001427985.1	gg-aa	gaaca	Actinobacteria	Knoellia sp. Soil729	Bacteria
FUZP01000004.1	GCA_900167575.1	gg-aa	gaaca	Actinobacteria	Okibacterium fritillariae	Bacteria
MQVU01000036.1	GCA_001908945.1	gg-aa	gaaca	Actinobacteria	Dermacoccus nishinomiyaensis	Bacteria
CP000750.2	GCA_000017305.1	gg-aa	gaaca	Actinobacteria	Kineococcus radiotolerans SRS30216 = ATCC BAA-149	Bacteria
JNXY01000068.1	GCA_000717135.1	gg-aa	gaaca	Actinobacteria	Catenuloplanes japonicus	Bacteria
FQZG01000129.1	GCA_900141915.1	gg-aa	gaaca	Actinobacteria	Tessaracoccus bendigoensis DSM 12906	Bacteria
MIJB01000045.1	GCA_002174305.1	gg-aa	gaaca	Actinobacteria	Aeromicrobium sp. PE09-221	Bacteria
KB913029.1	GCA_000384115.1	gg-aa	gaaca	Actinobacteria	Sporichthya polymorpha DSM 43042	Bacteria
KB912607.1	GCA_000383795.1	gg-aa	gaaca	Actinobacteria	Saccharomonospora saliphila YIM 90502	Bacteria
ATXT01000004.1	GCA_000421825.1	gg-aa	gaaca	Actinobacteria	Humibacter albus DSM 18994	Bacteria
LEKI01000007.1	GCA_001029525.1	gg-aa	gaaca	Actinobacteria	Nocardiopsis sp. RV163	Bacteria
KI632511.1	GCA_000504285.1	gg-aa	gaaca	Actinobacteria	Actinospica robiniae DSM 44927	Bacteria
GL405261.1	GCA_000146895.1	gg-aa	gaaca	Actinobacteria	Mobiluncus mulieris ATCC 35239	Bacteria
BAGZ01000028.1	GCA_000298175.1	gg-aa	gaaca	Actinobacteria	Austwickia chelonae NBRC 105200	Bacteria
JH719939.1	GCA_000275805.1	gg-aa	gaaca	Actinobacteria	Scardovia wiggsiae F0424	Bacteria
ATWH01000002.1	GCA_000421145.1	gg-aa	gaaca	Actinobacteria	Glaciibacter superstes DSM 21135	Bacteria
LSXR01000024.1	GCA_002203065.1	gg-aa	gaaca	Actinobacteria	Corynebacterium diphtheriae bv. gravis	Bacteria
ARQM01000008.1	GCA_000385135.1	gg-aa	gaaca	Actinobacteria	Promicromonospora sukumoe 327MFSha3.1	Bacteria
LT629772.1	GCA_900105385.1	gg-aa	gaaca	Actinobacteria	Microlunatus soli	Bacteria
CP007514.1	GCA_000661895.1	gg-aa	gaaca	Actinobacteria	Rubrobacter radiotolerans	Bacteria
FNWJ01000002.1	GCA_900108055.1	gg-aa	gaaca	Actinobacteria	Thermoleophilum album	Bacteria
CP001778.1	GCA_000024545.1	gg-aa	gaaca	Actinobacteria	Stackebrandtia nassauensis DSM 44728	Bacteria
LSRJ01000010.1	GCA_001575155.1	gg-aa	gaaca	Actinobacteria	Tsukamurella tyrosinosolvens	Bacteria
CP001643.1	GCA_000023405.1	gg-aa	gaaca	Actinobacteria	Brachybacterium faecium DSM 4810	Bacteria
CP014209.1	GCA_001636295.1	gg-aa	gaaca	Actinobacteria	Isoptericola dokdonensis DS-3	Bacteria
KV817384.1	GCA_001814655.1	gg-aa	gaaca	Actinobacteria	Rothia sp. HMSC069C01	Bacteria
AJKR01000002.1	GCA_000257665.1	gg-aa	gaaca	Actinobacteria	Candidatus Aquiluna sp. IMCC13023	Bacteria
AUHH01000073.1	GCA_000423085.1	gg-aa	gaaca	Actinobacteria	Granulicoccus phenolivorans DSM 17626	Bacteria
FNLE01000003.1	GCA_900104315.1	gg-aa	gaaca	Actinobacteria	Pseudarthrobacter chlorophenolicus	Bacteria
LT907982.1	GCA_900230215.1	gg-aa	gaaca	Actinobacteria	Jatrophihabitans sp. GAS493	Bacteria
PDJC01000001.1	GCA_002563675.1	gg-aa	gaaca	Actinobacteria	Propionicimonas paludicola	Bacteria
FP929047.1	GCA_000210055.1	gg-aa	gaaca	Actinobacteria	Gordonibacter pamelaeae 7-10-1-b	Bacteria
AZWJ01000043.1	GCA_000514675.1	gg-aa	gaaca	Actinobacteria	Salinispora pacifica DSM 45548	Bacteria
FOQY01000086.1	GCA_900113865.1	gg-aa	gaaca	Actinobacteria	Streptosporangium canum	Bacteria
BCRE01000280.1	GCA_001552435.1	gg-aa	gaaca	Actinobacteria	Kribbia dieselivorans NBRC 106261	Bacteria
FMYF01000031.1	GCA_900092135.1	gg-aa	gaaca	Actinobacteria	Raineyella antarctica	Bacteria
MWLL01000242.1	GCA_002198675.1	gg-aa	gaaca	Actinobacteria	Kineosporia sp. R_H_3	Bacteria
AUIK01000022.1	GCA_000423665.1	gg-aa	gaaca	Actinobacteria	Solirubrobacter soli DSM 22325	Bacteria
LMER01000011.1	GCA_001426435.1	gg-aa	gaaca	Actinobacteria	Angustibacter sp. Root456	Bacteria
FOFA01000025.1	GCA_900110855.1	gg-aa	gaaca	Actinobacteria	Friedmanniella flava	Bacteria
BCSP01000025.1	GCA_001570925.1	gg-aa	gaaca	Actinobacteria	Zimmermannella bifida NBRC 103089	Bacteria
NRGP01000037.1	GCA_002332395.1	gg-aa	gaaca	Actinobacteria	Brevibacterium aurantiacum	Bacteria
LMIW01000001.1	GCA_001429185.1	gg-aa	gaaca	Actinobacteria	Terrabacter sp. Root85	Bacteria
FOUK01000012.1	GCA_900114845.1	gg-aa	gaaca	Actinobacteria	Pimelobacter simplex	Bacteria
MSIF01000056.1	GCA_001921215.1	gg-aa	gaaca	Actinobacteria	Actinophytocola xinjiangensis	Bacteria
FMZE01000020.1	GCA_900102755.1	gg-aa	gaaca	Actinobacteria	Prauserella marina	Bacteria
BBXC01000035.1	GCA_001570525.1	gg-aa	gaaca	Actinobacteria	Herbidospora sakaeratensis	Bacteria
LT629742.1	GCA_900104895.1	gg-aa	gaaca	Actinobacteria	Microterricola viridarii	Bacteria
FNAU01000026.1	GCA_900102025.1	gg-aa	gaata	Actinobacteria	Actinobaculum suis	Bacteria
AP017315.1	GCA_002355395.1	gg-aa	gaaca	Actinobacteria	Microcella alkaliphila	Bacteria
JALM01000153.1	GCA_000737195.2	gg-aa	gaaca	Actinobacteria	Sciscionella sp. SE31	Bacteria
JWSU01000004.1	GCA_000816565.1	gg-aa	gaaca	Actinobacteria	Arthrobacter sp. L77	Bacteria
BBMG01000017.1	GCA_000971435.1	gg-aa	gaaca	Actinobacteria	Lysinimicrobium rhizosphaerae	Bacteria
KB903831.1	GCA_000379825.1	gg-aa	gaaca	Actinobacteria	Longispora albida DSM 44784	Bacteria
AQXW01000002.1	GCA_000376825.1	gg-aa	gaaca	Actinobacteria	Demetria terragena DSM 11295	Bacteria
LT671675.1	GCA_900143685.1	gg-aa	gaaca	Actinobacteria	Libanicoccus massiliensis	Bacteria
FUKQ01000061.1	GCA_900163845.1	gg-aa	gaaca	Actinobacteria	Luteococcus japonicus LSP_Lj1	Bacteria
FOWW01000021.1	GCA_900115565.1	gg-aa	gaaca	Actinobacteria	Yuhushiella deserti	Bacteria
AUFG01000083.1	GCA_000426385.1	gg-aa	gaaca	Actinobacteria	Arsenicicoccus bolidensis DSM 15745	Bacteria
BCWS01000019.1	GCA_001592325.1	gg-aa	gaaca	Actinobacteria	Propionibacterium propionicum NBRC 14587	Bacteria
CP011402.1	GCA_001643775.1	gg-aa	gaaca	Actinobacteria	Denitrobacterium detoxificans	Bacteria
AUGK01000025.1	GCA_000422625.1	gg-aa	gaaca	Actinobacteria	Enterorhabdus mucosicola DSM 19490	Bacteria
KE386604.1	GCA_000427905.1	gg-aa	gaaca	Actinobacteria	Thermocrispum agreste DSM 44070	Bacteria
KB913024.1	GCA_000384035.1	gg-aa	gaaca	Actinobacteria	Actinopolyspora mortivallis DSM 44261	Bacteria
JRNH01000005.1	GCA_000758985.1	gg-aa	gaaca	Actinobacteria	Pseudoglutamicibacter albus DNF00011	Bacteria
AUBS01000084.1	GCA_000429365.1	-----	-----	Alphaproteobacteria	Pseudodonghicola xiamenensis DSM 18339	Bacteria
FXYH01000054.1	GCA_900185055.1	-----	-----	Alphaproteobacteria	Pelagimonas varians	Bacteria
FOSQ01000037.1	GCA_900114315.1	-----	-----	Alphaproteobacteria	Roseomonas stagni DSM 19981	Bacteria
JNIU01000001.1	GCA_000702645.1	ag-aa	gaata	Alphaproteobacteria	Candidatus Pelagibacter ubique HTCC7217	Bacteria
HG966617.1	GCA_000689395.1	ag-aa	gaata	Alphaproteobacteria	Candidatus Phaeomarinobacter ectocarpi	Bacteria
AVFL01000102.1	GCA_000576635.1	ag-aa	gaata	Alphaproteobacteria	Skermanella stibiiresistens SB22	Bacteria
LOAS01000105.1	GCA_001558155.1	ag-ta	gacta	Alphaproteobacteria	Pseudoruegeria sabulilitoris	Bacteria
MOEB01000196.1	GCA_001939945.1	cg-ta	gacga	Alphaproteobacteria	Rhodocista sp. MIMtkB3	Bacteria
CP002292.1	GCA_000166055.1	gg-aa	gaaca	Alphaproteobacteria	Rhodomicrobium vannielii ATCC 17100	Bacteria
MJUX01000023.1	GCA_001927245.1	gg-aa	gaaca	Alphaproteobacteria	Acuticoccus yangtzensis	Bacteria
FOHL01000028.1	GCA_900111545.1	gg-aa	gaaca	Alphaproteobacteria	Oceanicella actignis	Bacteria
ARWA01000001.1	GCA_000385335.1	gg-aa	gaaca	Alphaproteobacteria	Methyloferula stellata AR4	Bacteria
FOYI01000011.1	GCA_900116005.1	gg-aa	gaaca	Alphaproteobacteria	Poseidonocella sedimentorum	Bacteria
ABID01000006.1	GCA_000172095.1	gg-aa	gaaca	Alphaproteobacteria	Oceanibulbus indolifex HEL-45	Bacteria
JXYH01000050.1	GCA_001262635.1	gg-aa	gaaca	Alphaproteobacteria	Aestuariivita boseongensis	Bacteria
LIGP01000013.1	GCA_001411945.1	gg-aa	gaaca	Alphaproteobacteria	Loktanella sp. 1ANDIMAR09	Bacteria
KB823011.1	GCA_000365025.1	gg-aa	gaaca	Alphaproteobacteria	Robiginitomaculum antarcticum DSM 21748	Bacteria
FOXZ01000006.1	GCA_900115835.1	gg-aa	gaaca	Alphaproteobacteria	Nitratireductor indicus	Bacteria
OCMJ01000004.1	GCA_900215255.1	gg-aa	gaaca	Alphaproteobacteria	Rhizobium sp. AN5	Bacteria
CP001016.1	GCA_000019845.1	gg-aa	gaaca	Alphaproteobacteria	Beijerinckia indica subsp. indica ATCC 9039	Bacteria
CP005587.1	GCA_000230975.3	gg-aa	gaaca	Alphaproteobacteria	Hyphomicrobium denitrificans 1NES1	Bacteria
JAGL01000083.1	GCA_000526635.1	gg-aa	gaaca	Alphaproteobacteria	Aminobacter sp. J41	Bacteria
JFZB01000074.1	GCA_000740785.1	gg-aa	gaaca	Alphaproteobacteria	Paenirhodobacter enshiensis	Bacteria
FORF01000042.1	GCA_900113935.1	gg-aa	gaaca	Alphaproteobacteria	Aquamicrobium aerolatum DSM 21857	Bacteria
ATVJ01000005.1	GCA_000420665.1	gg-aa	gaaca	Alphaproteobacteria	Ponticaulis koreensis DSM 19734	Bacteria
LNWG01000030.1	GCA_001681355.1	gg-aa	gaaca	Alphaproteobacteria	Ruegeria mobilis	Bacteria
BBPI01000114.1	GCA_000787715.1	gg-aa	gaaca	Alphaproteobacteria	Sphingomonas parapaucimobilis NBRC 15100	Bacteria
KB904818.1	GCA_000380205.1	gg-aa	gaaca	Alphaproteobacteria	Ancylobacter sp. FA202	Bacteria
JMIL02000060.1	GCA_000724755.2	gg-aa	gaaca	Alphaproteobacteria	Candidatus Liberibacter asiaticus	Bacteria
MEHT01000048.1	GCA_001870675.1	gg-aa	gaaca	Alphaproteobacteria	Roseinatronobacter thiooxidans	Bacteria
CP003046.1	GCA_000225955.1	gg-aa	gaaca	Alphaproteobacteria	Rhodospirillum rubrum F11	Bacteria
MPOB01000022.1	GCA_002148795.1	gg-aa	gaaca	Alphaproteobacteria	Oceanibaculum nanhaiense	Bacteria
NCSQ01000081.1	GCA_002105465.1	gg-aa	gaaca	Alphaproteobacteria	Aquidulcibacter paucihalophilus	Bacteria
FOVR01000034.1	GCA_900115225.1	gg-aa	gaaca	Alphaproteobacteria	Cohaesibacter marisflavi	Bacteria
AQQR01000048.1	GCA_002210095.1	gg-aa	gaaca	Alphaproteobacteria	Marinibacterium profundimaris	Bacteria
CP000774.1	GCA_000017565.1	gg-aa	gaaca	Alphaproteobacteria	Parvibaculum lavamentivorans DS-1	Bacteria
FRXO01000020.1	GCA_900148505.1	gg-aa	gaaca	Alphaproteobacteria	Pseudoxanthobacter soli DSM 19599	Bacteria
HE997181.1	GCA_000312425.1	gg-aa	gaaca	Alphaproteobacteria	Reyranella massiliensis 521	Bacteria
LNTU01000001.1	GCA_001558695.1	gg-aa	gaaca	Alphaproteobacteria	Paramesorhizobium deserti	Bacteria
CP017315.1	GCA_002005325.1	gg-aa	gaaca	Alphaproteobacteria	Candidatus Tokpelaia hoelldoblerii	Bacteria
LMAR01000067.1	GCA_001420315.1	gg-aa	gaaca	Alphaproteobacteria	Bosea thiooxidans	Bacteria
CP001349.1	GCA_000022085.1	gg-aa	gaaca	Alphaproteobacteria	Methylobacterium nodulans ORS 2060	Bacteria
NIVZ01000040.1	GCA_002211215.1	gg-aa	gaaca	Alphaproteobacteria	Mameliella alba	Bacteria
AMRV01000034.1	GCA_000342165.1	gg-aa	gaaca	Alphaproteobacteria	Pacificimonas flava	Bacteria
KI928933.1	GCA_000521215.1	gg-aa	gaaca	Alphaproteobacteria	Labrenzia sp. DG1229	Bacteria
AWFI01000001.1	GCA_000682775.1	gg-aa	gaaca	Alphaproteobacteria	Hyphomonas sp. L-53-1-40	Bacteria
CP012669.1	GCA_001281485.1	gg-aa	gaaca	Alphaproteobacteria	Altererythrobacter epoxidivorans	Bacteria
FOZW01000041.1	GCA_900116195.1	gg-aa	gaaca	Alphaproteobacteria	Yangia pacifica	Bacteria
KN050828.1	GCA_000746275.1	gg-aa	gaaca	Alphaproteobacteria	Thermopetrobacter sp. TC1	Bacteria
CP016033.1	GCA_001663175.1	gg-aa	gaaca	Alphaproteobacteria	Porphyrobacter neustonensis	Bacteria
CP018192.1	GCA_001889525.1	gg-aa	gaaca	Alphaproteobacteria	Granulibacter bethesdensis	Bacteria
CP019124.1	GCA_001981245.1	gg-aa	gaaca	Alphaproteobacteria	Brevirhabdus pacifica	Bacteria
MPZT01000011.1	GCA_002020145.1	gg-aa	gaaca	Alphaproteobacteria	Thioclava sp. DLFJ4-1	Bacteria
LRUA01000010.1	GCA_001550055.1	gg-aa	gaaca	Alphaproteobacteria	Kordiimonas lacus	Bacteria
NBYO01000001.1	GCA_002238045.1	gg-aa	gaaca	Alphaproteobacteria	Notoacmeibacter marinus	Bacteria
CP021995.1	GCA_002205555.1	gg-aa	gaaca	Alphaproteobacteria	Brevundimonas diminuta	Bacteria
FNAP01000038.1	GCA_900101965.1	gg-aa	gaaca	Alphaproteobacteria	Rhodospira trueperi	Bacteria
MWVJ01000089.1	GCA_002087335.1	gg-aa	gaaca	Alphaproteobacteria	Pseudophaeobacter leonis	Bacteria
KQ434168.1	GCA_001267455.1	gg-aa	gaaca	Alphaproteobacteria	Shinella sp. GWS1	Bacteria
MUHR01000024.1	GCA_002105285.1	gg-aa	gaaca	Alphaproteobacteria	Planktotalea arctica	Bacteria
CP002972.1	GCA_000154745.2	gg-aa	gaaca	Alphaproteobacteria	Phaeobacter inhibens 2.10	Bacteria
FNCE01000003.1	GCA_900100655.1	gg-aa	gaaca	Alphaproteobacteria	Limimonas halophila	Bacteria
AWXZ01000027.1	GCA_000496075.1	gg-aa	gaaca	Alphaproteobacteria	Lutibaculum baratangense AMV1	Bacteria
CH672416.1	GCA_000152905.1	gg-aa	gaaca	Alphaproteobacteria	Nitrobacter sp. Nb-311A	Bacteria
FMXQ01000001.1	GCA_900104485.1	gg-aa	gaaca	Alphaproteobacteria	Bauldia litoralis	Bacteria
JIAX01000002.1	GCA_000620605.1	gg-aa	gaaca	Alphaproteobacteria	Ahrensia sp. 13_GOM-1096m	Bacteria
KB894580.1	GCA_000374525.1	gg-aa	gaaca	Alphaproteobacteria	Amorphus coralli DSM 19760	Bacteria
JSEL01000012.1	GCA_000804505.1	gg-aa	gaaca	Alphaproteobacteria	Rickettsia felis	Bacteria
MDET01000007.1	GCA_002075885.1	gg-aa	gaaca	Alphaproteobacteria	Pseudaminobacter manganicus	Bacteria
CP019312.1	GCA_001969365.1	gg-aa	gaaca	Alphaproteobacteria	Tateyamaria omphalii	Bacteria
JQAJ01000002.1	GCA_000742475.1	gg-aa	gaaca	Alphaproteobacteria	Candidatus Hepatobacter penaei	Bacteria
FNRH01000007.1	GCA_900107865.1	gg-aa	gaaca	Alphaproteobacteria	Pelagibacterium sp. H642	Bacteria
CP002130.1	GCA_000219355.1	gg-aa	gaaca	Alphaproteobacteria	Candidatus Midichloria mitochondrii IricVA	Bacteria
KE386572.1	GCA_000427665.1	gg-aa	gaaca	Alphaproteobacteria	Geminicoccus roseus DSM 18922	Bacteria
HG938353.1	GCA_000731315.1	gg-aa	gaaca	Alphaproteobacteria	Neorhizobium galegae bv. orientalis str. HAMBI 540	Bacteria
LMFS01000001.1	GCA_001426945.1	gg-aa	gaaca	Alphaproteobacteria	Pseudolabrys sp. Root1462	Bacteria
BALE01000067.1	GCA_000963885.1	gg-aa	gaaca	Alphaproteobacteria	Tanticharoenia sakaeratensis NBRC 103193	Bacteria
FXXQ01000007.1	GCA_900184815.1	gg-aa	gaaca	Alphaproteobacteria	Boseongicola aestuarii	Bacteria
CP000830.1	GCA_000018145.1	gg-aa	gaaca	Alphaproteobacteria	Dinoroseobacter shibae DFL 12 = DSM 16493	Bacteria
CP010855.1	GCA_001046955.1	gg-aa	gaaca	Alphaproteobacteria	Marinovum algicola DG 898	Bacteria
PEBF01000001.1	GCA_002742625.1	gg-aa	gaaca	Alphaproteobacteria	Caulobacter sp. FWC2	Bacteria
KB889963.1	GCA_000372845.1	gg-aa	gaaca	Alphaproteobacteria	Methylocystis rosea SV97	Bacteria
KE384093.1	GCA_000423805.1	gg-aa	gaaca	Alphaproteobacteria	Thalassobaculum salexigens DSM 19539	Bacteria
AMSR01000039.1	GCA_000303025.1	gg-aa	gaaca	Alphaproteobacteria	Zymomonas mobilis subsp. mobilis ATCC 31822	Bacteria
FZOY01000024.1	GCA_900188335.1	gg-aa	gaaca	Alphaproteobacteria	Tropicimonas sediminicola	Bacteria
CP021112.1	GCA_002119765.1	gg-aa	gaaca	Alphaproteobacteria	Pseudorhodoplanes sinuspersici	Bacteria
LPWU01000067.1	GCA_001953595.1	gg-aa	gaaca	Alphaproteobacteria	Acetobacter pasteurianus	Bacteria
GG697169.2	GCA_000161835.1	gg-aa	gaaca	Alphaproteobacteria	Thalassobium sp. R2A62	Bacteria
JATM01000010.1	GCA_002003665.1	gg-aa	gaaca	Alphaproteobacteria	Bombella intestini	Bacteria
AP014946.1	GCA_002355335.1	gg-aa	gaaca	Alphaproteobacteria	Variibacter gotjawalensis	Bacteria
FBYC01000001.1	GCA_001517585.1	gg-aa	gaaca	Alphaproteobacteria	Roseibaca calidilacus	Bacteria
FXBQ01000001.1	GCA_900177545.1	gg-aa	gaaca	Alphaproteobacteria	Maritimibacter sp. HL-12	Bacteria
AAYA01000003.1	GCA_000169415.1	gg-aa	gaaca	Alphaproteobacteria	Sagittula stellata E-37	Bacteria
CP004372.1	GCA_000590925.1	gg-aa	gaaca	Alphaproteobacteria	Roseibacterium elongatum DSM 19469	Bacteria
BANB01000583.1	GCA_000964365.1	gg-aa	gaaca	Alphaproteobacteria	Acidisphaera rubrifaciens HS-AP3	Bacteria
CP002826.1	GCA_000218565.1	gg-aa	gaaca	Alphaproteobacteria	Oligotropha carboxidovorans OM5	Bacteria
LXYJ01000030.1	GCA_001650845.1	gg-aa	gaaca	Alphaproteobacteria	Jannaschia sp. EhC01	Bacteria
KE557324.1	GCA_000442315.1	gg-aa	gaaca	Alphaproteobacteria	Rubellimicrobium thermophilum DSM 16684	Bacteria
JFJZ01000125.1	GCA_002115825.1	gg-aa	gaaca	Alphaproteobacteria	Thalassospira sp. MCCC 1A01428	Bacteria
AMYY01000057.1	GCA_000335735.1	gg-aa	gaaca	Alphaproteobacteria	alpha proteobacterium L41A	Bacteria
LNRS01000002.1	GCA_001468235.1	gg-aa	gaaca	Alphaproteobacteria	Sphingopyxis sp. H012	Bacteria
FMVW01000007.1	GCA_900102695.1	gg-aa	gaaca	Alphaproteobacteria	Afifella marina DSM 2698	Bacteria
CANJ01000001.1	GCA_000309075.1	gg-aa	gaaca	Alphaproteobacteria	Occidentia massiliensis	Bacteria
KB893658.1	GCA_000374145.1	gg-aa	gaaca	Alphaproteobacteria	Neomegalonema perideroedes DSM 15528	Bacteria
LMDZ01000005.1	GCA_001425915.1	gg-aa	gaaca	Alphaproteobacteria	Phenylobacterium sp. Root1277	Bacteria
FQVJ01000072.1	GCA_900129125.1	gg-aa	gaaca	Alphaproteobacteria	Acidocella aminolytica 101 = DSM 11237	Bacteria
JRKO01000001.1	GCA_000763885.1	gg-aa	gaaca	Alphaproteobacteria	Paracoccus versutus	Bacteria
GL476306.1	GCA_000148725.1	gg-aa	gaaca	Alphaproteobacteria	Roseibium sp. TrichSKD4	Bacteria
CP024034.1	GCA_002688585.1	gg-aa	gaaca	Alphaproteobacteria	Candidatus Fonsibacter ubiquis	Bacteria
FODS01000020.1	GCA_900110425.1	gg-aa	gaaca	Alphaproteobacteria	Salinihabitans flavidus	Bacteria
FZQA01000002.1	GCA_900199215.1	gg-aa	gaaca	Alphaproteobacteria	Amphiplicatus metriothermophilus	Bacteria
JOKJ01000049.1	GCA_000722625.1	gg-aa	gaaca	Alphaproteobacteria	Pseudorhizobium pelagicum	Bacteria
BAJT01000033.1	GCA_000613845.1	gg-aa	gaaca	Alphaproteobacteria	Asaia astilbis JCM 15831	Bacteria
LIOL01000015.1	GCA_001418005.1	gg-aa	gaaca	Alphaproteobacteria	Chelatococcus sambhunathii	Bacteria
JQFU01000090.1	GCA_000756565.1	gg-aa	gaaca	Alphaproteobacteria	Rhodovulum sp. NI22	Bacteria
FNPR01000003.1	GCA_900107355.1	gg-aa	gaaca	Alphaproteobacteria	Lentibacter algarum	Bacteria
FWFR01000014.1	GCA_900172325.1	gg-aa	gaaca	Alphaproteobacteria	Oceanibacterium hippocampi	Bacteria
MNBW01000043.1	GCA_001879715.1	gg-aa	gaaca	Alphaproteobacteria	Nioella nitratireducens	Bacteria
LANX01000001.1	GCA_000964795.1	gg-aa	gaaca	Alphaproteobacteria	Candidatus Neoehrlichia lotoris str. RAC413	Bacteria
LAIH01000019.1	GCA_001306285.1	gg-aa	gaaca	Alphaproteobacteria	Citromicrobium sp. JL31	Bacteria
KN848371.1	GCA_000836695.1	gg-aa	gaaca	Alphaproteobacteria	Wenxinia marina DSM 24838	Bacteria
CP023449.1	GCA_002355275.1	gg-aa	gaaca	Alphaproteobacteria	Rhizorhabdus dicambivorans	Bacteria
JSWE01000036.1	GCA_000815465.1	gg-aa	gaaca	Alphaproteobacteria	Candidatus Jidaibacter acanthamoeba	Bacteria
CP002382.1	GCA_000226315.1	gg-aa	gaaca	Alphaproteobacteria	Micavibrio aeruginosavorus ARL-13	Bacteria
LYXZ01000028.1	GCA_001676615.1	gg-aa	gaaca	Alphaproteobacteria	Labrys sp. WJW	Bacteria
OCTN01000020.1	GCA_900231835.1	gg-aa	gaaca	Alphaproteobacteria	Monaibacterium marinum	Bacteria
JGVS01000019.1	GCA_000765015.1	gg-aa	gaaca	Alphaproteobacteria	Thalassobacter stenotrophicus	Bacteria
FOEP01000036.1	GCA_900110775.1	gg-aa	gaaca	Alphaproteobacteria	Litorimicrobium taeanense	Bacteria
MRWX01000001.1	GCA_002318985.1	gg-aa	gaaca	Alphaproteobacteria	Wolbachia pipientis wAus	Bacteria
CP000390.1	GCA_000014245.1	gg-aa	gaaca	Alphaproteobacteria	Chelativorans sp. BNC1	Bacteria
FTPS01000001.1	GCA_900156525.1	gg-aa	gaaca	Alphaproteobacteria	Pontibaca methylaminivorans	Bacteria
FOFW01000024.1	GCA_900111045.1	gg-aa	gaaca	Alphaproteobacteria	Thalassobius gelatinovorus	Bacteria
AFPR01000512.1	GCA_000219295.2	gg-aa	gaaca	Alphaproteobacteria	Acidiphilium sp. PM	Bacteria
FWFL01000002.1	GCA_900172295.1	gg-aa	gaaca	Alphaproteobacteria	Pelagicola litorisediminis	Bacteria
CP014327.1	GCA_000812665.2	gg-aa	gaaca	Alphaproteobacteria	Halocynthiibacter arcticus	Bacteria
NSBT01000025.1	GCA_002285435.1	gg-aa	gaaca	Alphaproteobacteria	Actibacterium ureilyticum	Bacteria
LSRP01000156.1	GCA_001885585.1	gg-aa	gaaca	Alphaproteobacteria	Pararhizobium antarcticum	Bacteria
CP018572.1	GCA_001908835.1	gg-aa	gaaca	Alphaproteobacteria	Marivivens sp. JLT3646	Bacteria
FNPF01000042.1	GCA_900107235.1	gg-aa	gaaca	Alphaproteobacteria	Citreimonas salinaria	Bacteria
FQZQ01000051.1	GCA_900142085.1	gg-aa	gaaca	Alphaproteobacteria	Pseudopelagicola gijangensis	Bacteria
MASI01000003.1	GCA_001708935.1	gg-aa	gaaca	Alphaproteobacteria	Methyloligella halotolerans	Bacteria
FNEB01000029.1	GCA_900100005.1	gg-aa	gaaca	Alphaproteobacteria	Lutimaribacter saemankumensis	Bacteria
LN829118.1	GCA_000981565.1	gg-aa	gaaca	Alphaproteobacteria	Candidatus Filomicrobium marinum	Bacteria
AYXI01000121.1	GCA_000687435.1	gg-aa	gaaca	Alphaproteobacteria	Defluviimonas sp. 20V17	Bacteria
CP002418.1	GCA_000177255.2	gg-aa	gaaca	Alphaproteobacteria	Rhodopseudomonas palustris DX-1	Bacteria
ATVO01000004.1	GCA_000420765.1	gg-aa	gaaca	Alphaproteobacteria	Sandarakinorhabdus limnophila DSM 17366	Bacteria
LUUB01000076.1	GCA_001641635.1	gg-aa	gaaca	Alphaproteobacteria	Bradyrhizobium sp. BR 10351	Bacteria
AFMT01000046.1	GCA_000215505.2	gg-aa	gaaca	Alphaproteobacteria	Anaplasma marginale str. Florida Relapse	Bacteria
JH725067.1	GCA_000278215.1	gg-aa	gaaca	Alphaproteobacteria	Bartonella rattimassiliensis 15908	Bacteria
NOXS01000008.1	GCA_002251735.1	gg-aa	gaaca	Alphaproteobacteria	Elstera cyanobacteriorum	Bacteria
GL883080.1	GCA_000204015.1	gg-aa	gaaca	Alphaproteobacteria	Asticcacaulis biprosthecum C19	Bacteria
FNOM01000003.1	GCA_900107025.1	gg-aa	gaaca	Alphaproteobacteria	Roseicitreum antarcticum	Bacteria
KE557279.1	GCA_000442255.1	gg-aa	gaaca	Alphaproteobacteria	Salipiger mucosus DSM 16094	Bacteria
AUHV01000006.1	GCA_000423365.1	gg-aa	gaaca	Alphaproteobacteria	Maritalea myrionectae DSM 19524	Bacteria
FNOI01000001.1	GCA_900107015.1	gg-aa	gaaca	Alphaproteobacteria	Litoreibacter albidus	Bacteria
CP016616.1	GCA_002741015.1	gg-aa	gaaca	Alphaproteobacteria	Microvirga ossetica	Bacteria
AFPM01000004.1	GCA_000220565.2	gg-aa	gaaca	Alphaproteobacteria	Oceanicola sp. S124	Bacteria
KI421509.1	GCA_000473225.1	gg-aa	gaaca	Alphaproteobacteria	Sedimentitalea nanhaiensis DSM 24252	Bacteria
AUBC01000058.1	GCA_000429045.1	gg-aa	gaaca	Alphaproteobacteria	Salinarimonas rosea DSM 21201	Bacteria
CP014681.1	GCA_001787355.1	gg-aa	gaaca	Alphaproteobacteria	Kozakia baliensis	Bacteria
FNMZ01000020.1	GCA_900106695.1	gg-aa	gaaca	Alphaproteobacteria	Albimonas donghaensis	Bacteria
PDEM01000030.1	GCA_002740695.1	gg-aa	gaaca	Alphaproteobacteria	Emcibacter sp. ZYL	Bacteria
AFCH01000055.1	GCA_000208635.2	gg-aa	gaaca	Alphaproteobacteria	Gluconacetobacter sp. SXCC-1	Bacteria
LQXG01000015.1	GCA_001924955.1	gg-aa	gaaca	Alphaproteobacteria	Maricaulis sp. W15	Bacteria
KQ954256.1	GCA_001519065.1	gg-aa	gaaca	Alphaproteobacteria	Novosphingobium sp. FSW06-99	Bacteria
DS022279.1	GCA_000153725.1	gg-aa	gaaca	Alphaproteobacteria	Pelagibaca bermudensis HTCC2601	Bacteria
AP014854.2	GCA_001548155.2	gg-aa	gaaca	Alphaproteobacteria	Blastochloris viridis	Bacteria
CP000471.1	GCA_000014865.1	gg-aa	gaaca	Alphaproteobacteria	Magnetococcus marinus MC-1	Bacteria
FOPF01000013.1	GCA_900113405.1	gg-aa	gaaca	Alphaproteobacteria	Palleronia marisminoris	Bacteria
CP002026.1	GCA_000092925.1	gg-aa	gaaca	Alphaproteobacteria	Starkeya novella DSM 506	Bacteria
JNIB01000001.1	GCA_000702385.1	gg-aa	gaaca	Alphaproteobacteria	Xanthobacter sp. 91	Bacteria
LGSQ01000004.1	GCA_001188555.1	gg-aa	gaaca	Alphaproteobacteria	Pannonibacter phragmitetus	Bacteria
APJE01000029.1	GCA_000497655.1	gg-aa	gaaca	Alphaproteobacteria	Afipia sp. OHSU_I-C6	Bacteria
CYSR01000039.1	GCA_001458395.1	gg-aa	gaaca	Alphaproteobacteria	Leisingera aquaemixtae	Bacteria
FWFT01000009.1	GCA_900172275.1	gg-aa	gaaca	Alphaproteobacteria	Pseudooctadecabacter jejudonensis	Bacteria
JMLV01000008.1	GCA_000686045.1	gg-aa	gaaca	Alphaproteobacteria	Fodinicurvata fenggangensis DSM 21160	Bacteria
MJAP01000025.1	GCA_001884735.1	gg-aa	gaaca	Alphaproteobacteria	Natronohydrobacter thiooxidans	Bacteria
LMCO01000001.1	GCA_001424825.1	gg-aa	gaaca	Alphaproteobacteria	Ensifer sp. Root31	Bacteria
LT960614.1	GCA_900231165.1	gg-aa	gaaca	Alphaproteobacteria	Hartmannibacter diazotrophicus	Bacteria
FQUP01000004.1	GCA_900129325.1	gg-aa	gaaca	Alphaproteobacteria	Kaistia soli DSM 19436	Bacteria
LPWF01000023.1	GCA_001723305.1	gg-aa	gaaca	Alphaproteobacteria	Methyloceanibacter superfactus	Bacteria
CP001751.1	GCA_000024465.1	gg-aa	gaaca	Alphaproteobacteria	Candidatus Puniceispirillum marinum IMCC1322	Bacteria
CP022540.1	GCA_002237555.1	gg-aa	gaaca	Alphaproteobacteria	Antarctobacter heliothermus	Bacteria
KI911559.1	GCA_000515255.1	gg-aa	gaaca	Alphaproteobacteria	Rhodovibrio salinarum DSM 9154	Bacteria
ATDO01000026.1	GCA_000445085.1	gg-aa	gaaca	Alphaproteobacteria	Sphingobium sp. HDIP04	Bacteria
CP001280.1	GCA_000021745.1	gg-aa	gaaca	Alphaproteobacteria	Methylocella silvestris BL2	Bacteria
AMGO01000012.1	GCA_000299575.1	gg-aa	gaaca	Alphaproteobacteria	Oceaniovalibus guishaninsula JLT2003	Bacteria
LPXO01000007.1	GCA_001482405.1	gg-aa	gaaca	Alphaproteobacteria	Ponticoccus marisrubri	Bacteria
CP002156.1	GCA_000152825.2	gg-aa	gaaca	Alphaproteobacteria	Parvularcula bermudensis HTCC2503	Bacteria
NQVN01000056.1	GCA_002770725.1	gg-aa	gaaca	Alphaproteobacteria	Pleomorphomonas sp. SVCO-16	Bacteria
AXCJ01000001.1	GCA_000512675.1	gg-aa	gaaca	Alphaproteobacteria	Candidatus Xenolissoclinum pacificiensis L6	Bacteria
FOXY01000040.1	GCA_900115865.1	gg-aa	gaaca	Alphaproteobacteria	Donghicola eburneus	Bacteria
CVRL01000030.1	GCA_001251095.1	gg-aa	gaaca	Alphaproteobacteria	Nautella italica	Bacteria
LCWX01000129.1	GCA_001431305.1	gg-aa	gaaca	Alphaproteobacteria	Pseudovibrio sp. POLY-S9	Bacteria
ARPM03000111.1	GCA_000388175.3	gg-aa	gaaca	Alphaproteobacteria	Holospora undulata HU1	Bacteria
CP007440.1	GCA_001579845.1	gg-aa	gaaca	Alphaproteobacteria	Rhodoplanes sp. Z2-YC6860	Bacteria
AYXA01000001.1	GCA_000502315.1	gg-aa	gaaca	Alphaproteobacteria	Mesorhizobium sp. L2C054A000	Bacteria
MNPT01000012.1	GCA_002150125.1	gg-aa	gaaca	Alphaproteobacteria	Saccharibacter sp. 3.A.1	Bacteria
FOOO01000001.1	GCA_900113215.1	gg-aa	gaaca	Alphaproteobacteria	Roseobacter denitrificans OCh 114	Bacteria
LSHS01000062.1	GCA_001555855.1	gg-aa	gaaca	Alphaproteobacteria	Blastomonas sp. CCH8-A3	Bacteria
CYSD01000037.1	GCA_001458415.1	gg-aa	gaaca	Alphaproteobacteria	Tropicibacter multivorans	Bacteria
FNQM01000020.1	GCA_900107585.1	gg-aa	gaaca	Alphaproteobacteria	Rubrimonas cliftonensis	Bacteria
AEWF01000006.1	GCA_000190415.2	gg-aa	gaaca	Alphaproteobacteria	Candidatus Odyssella thessalonicensis L13	Bacteria
LKBA01000006.1	GCA_001307765.1	gg-aa	gaaca	Alphaproteobacteria	Aliiroseovarius crassostreae	Bacteria
FOAI01000027.1	GCA_900109705.1	gg-aa	gaaca	Alphaproteobacteria	Roseivivax marinus	Bacteria
KE386979.1	GCA_000429865.1	gg-aa	gaaca	Alphaproteobacteria	Cucumibacter marinus DSM 18995	Bacteria
BAND01000318.1	GCA_000617865.1	gg-aa	gaaca	Alphaproteobacteria	Acidomonas methanolica NBRC 104435	Bacteria
FUXL01000010.1	GCA_900167365.1	gg-aa	gaaca	Alphaproteobacteria	Consotaella salsifontis	Bacteria
MTSX01000010.1	GCA_002118275.1	gg-aa	gaaca	Alphaproteobacteria	Kiloniella majae	Bacteria
LANP01000010.1	GCA_000964595.1	gg-aa	gaaca	Alphaproteobacteria	Orientia chuto str. Dubai	Bacteria
NCST01000059.1	GCA_002088975.1	gg-aa	gaaca	Alphaproteobacteria	Henriciella aquimarina	Bacteria
FQXC01000015.1	GCA_900129875.1	gg-aa	gaaca	Alphaproteobacteria	Marivita hallyeonensis	Bacteria
AUFM01000008.1	GCA_000426505.1	gg-aa	gaaca	Alphaproteobacteria	Nisaea denitrificans DSM 18348	Bacteria
LAJH01000015.1	GCA_001292625.1	gg-aa	gaaca	Alphaproteobacteria	Shimia sp. SK013	Bacteria
DS022272.1	GCA_000153705.1	gg-aa	gaaca	Alphaproteobacteria	Fulvimarina pelagi HTCC2506	Bacteria
JRJG01000181.1	GCA_000759435.1	gg-aa	gaaca	Alphaproteobacteria	Hoeflea sp. BAL378	Bacteria
JIAS01000014.1	GCA_000620685.1	gg-aa	gaaca	Alphaproteobacteria	Dongia sp. URHE0060	Bacteria
LANU01000003.1	GCA_000964755.1	gg-aa	gaaca	Alphaproteobacteria	Ehrlichia cf. muris str. EmCRT	Bacteria
ARWB01000001.1	GCA_000384475.1	gg-aa	gaaca	Alphaproteobacteria	Methylopila sp. M107	Bacteria
CH672428.1	GCA_000152745.1	gg-aa	gaaca	Alphaproteobacteria	Oceanicaulis sp. HTCC2633	Bacteria
FNFV01000001.1	GCA_900102905.1	gg-aa	gaaca	Alphaproteobacteria	Albidovulum xiamenense	Bacteria
AKIZ01000031.1	GCA_000282595.1	gg-aa	gaaca	Alphaproteobacteria	Phyllobacterium sp. YR531	Bacteria
CP021804.1	GCA_002197145.1	gg-aa	gaaca	Alphaproteobacteria	Sinorhizobium meliloti	Bacteria
AKVW01000001.1	GCA_000273405.1	gg-aa	gaaca	Alphaproteobacteria	Rhodobacter sphaeroides 2.4.1	Bacteria
AP010946.1	GCA_000010725.1	gg-aa	gaaca	Alphaproteobacteria	Azospirillum sp. B510	Bacteria
NVTS01000058.1	GCA_002732995.1	gg-aa	gaaca	Alphaproteobacteria	Marinosulfonomonas sp.	Bacteria
BCZB01000063.1	GCA_001598495.1	gg-aa	gaaca	Alphaproteobacteria	Neokomagataea thailandica NBRC 106555	Bacteria
JHYO01000068.1	GCA_000688235.1	gg-aa	gaaca	Alphaproteobacteria	Terasakiella pusilla DSM 6293	Bacteria
CAHP01000021.1	GCA_000294655.1	gg-aa	-----	Alphaproteobacteria	Phaeospirillum molischianum DSM 120	Bacteria
LDPY01000001.1	GCA_001038505.1	gg-aa	gaaca	Alphaproteobacteria	Puniceibacterium sp. IMCC21224	Bacteria
MCGG01000011.1	GCA_001746755.1	gg-aa	gaaca	Alphaproteobacteria	Magnetovibrio blakemorei	Bacteria
CP014525.1	GCA_001611975.1	gg-aa	gaaca	Alphaproteobacteria	Haematospirillum jordaniae	Bacteria
AUIJ01000005.1	GCA_000423645.1	gg-aa	gaaca	Alphaproteobacteria	Sediminimonas qiaohouensis DSM 21189	Bacteria
NOXU01000016.1	GCA_002251795.1	gg-aa	gaaca	Alphaproteobacteria	Niveispirillum sp. 1-14	Bacteria
CP001431.1	GCA_000022525.1	gg-aa	gaacg	Alphaproteobacteria	Neorickettsia risticii str. Illinois	Bacteria
CP014796.1	GCA_001969385.1	gg-aa	gaaca	Alphaproteobacteria	Thiobacimonas profunda	Bacteria
BANG01000019.1	GCA_000964445.1	gg-aa	gaaca	Alphaproteobacteria	Gluconobacter frateurii M-2	Bacteria
FOCM01000009.1	GCA_900110115.1	gg-aa	gaaca	Alphaproteobacteria	Maribius pelagius	Bacteria
NIWB01000038.1	GCA_002211205.1	gg-aa	gaaca	Alphaproteobacteria	Mameliella alba	Bacteria
JXSL01000030.1	GCA_000829825.1	gg-aa	gaaca	Alphaproteobacteria	Magnetospirillum magnetotacticum MS-1	Bacteria
JGYG01000006.1	GCA_000740795.1	gg-aa	gaaca	Alphaproteobacteria	Haematobacter massiliensis	Bacteria
CP003984.1	GCA_000738435.1	gg-aa	gaaca	Alphaproteobacteria	Planktomarina temperata RCA23	Bacteria
MEJG01000010.1	GCA_002592045.1	gg-aa	gaaca	Alphaproteobacteria	Parasaccharibacter apium	Bacteria
CP020330.1	GCA_002043005.1	gg-aa	gaaca	Alphaproteobacteria	Martelella mediterranea DSM 17316	Bacteria
FXYF01000034.1	GCA_900184945.1	gg-aa	gaaca	Alphaproteobacteria	Maliponia aquimaris	Bacteria
LVJN01000020.1	GCA_002109495.1	gg-aa	gaaca	Alphaproteobacteria	Magnetofaba australis IT-1	Bacteria
CP019602.1	GCA_001661675.2	gg-aa	gaaca	Alphaproteobacteria	Croceicoccus marinus	Bacteria
CP012908.1	GCA_001399515.1	gg-aa	gaaca	Alphaproteobacteria	Ketogulonicigenium vulgare	Bacteria
FYDG01000046.1	GCA_900187365.1	gg-aa	gaaca	Alphaproteobacteria	Rhodoblastus acidophilus	Bacteria
HE663493.1	GCA_000284415.2	gg-aa	gaaca	Alphaproteobacteria	Pararhodospirillum photometricum DSM 122	Bacteria
FWFZ01000091.1	GCA_900172355.1	gg-aa	gaaca	Alphaproteobacteria	Roseisalinus antarcticus	Bacteria
KN676113.1	GCA_000802185.1	gg-aa	gaaca	Alphaproteobacteria	Belnapia sp. F-4-1	Bacteria
MSIG01000018.1	GCA_001927285.1	gg-aa	gaaca	Alphaproteobacteria	Mongoliimonas terrestris	Bacteria
JASE01000005.1	GCA_000622325.1	gg-aa	gaaca	Alphaproteobacteria	Sulfitobacter geojensis	Bacteria
LMEA01000010.1	GCA_001425235.1	gg-aa	gaaca	Alphaproteobacteria	Devosia sp. Root413D1	Bacteria
AUAC01000004.1	GCA_000428525.1	gg-aa	gaaca	Alphaproteobacteria	Hellea balneolensis DSM 19091	Bacteria
CP002568.1	GCA_000192745.1	gg-aa	gaaca	Alphaproteobacteria	Polymorphum gilvum SL003B-26A1	Bacteria
LGVV01000041.1	GCA_001247715.1	gg-aa	gaaca	Alphaproteobacteria	Roseovarius tolerans	Bacteria
LT629784.1	GCA_900105595.1	gg-aa	gaaca	Alphaproteobacteria	Stappia sp. ES.058	Bacteria
FOSM01000017.1	GCA_900114275.1	gg-aa	gaaca	Alphaproteobacteria	Celeribacter marinus	Bacteria
BAMS01000010.1	GCA_000616095.1	gg-aa	gaaca	Alphaproteobacteria	Sneathiella glossodoripedis JCM 23214	Bacteria
CP014545.1	GCA_001586275.1	gg-aa	gaaca	Alphaproteobacteria	Sphingorhabdus sp. M41	Bacteria
CP001678.1	GCA_000023785.1	gg-aa	gaaca	Alphaproteobacteria	Hirschia baltica ATCC 49814	Bacteria
FOCO01000083.1	GCA_900110135.1	gg-aa	gaaca	Alphaproteobacteria	Pseudorhodobacter antarcticus	Bacteria
LVYV01000001.1	GCA_001618955.1	gg-aa	gaaca	Alphaproteobacteria	Tardiphaga robiniae	Bacteria
NMZM01000021.1	GCA_002751875.1	gg-aa	gaaca	Alphaproteobacteria	Oceaniglobus indicus	Bacteria
LMQT01000020.1	GCA_001424685.1	gg-aa	gaaca	Alphaproteobacteria	Aureimonas sp. Leaf454	Bacteria
CP003740.1	GCA_000155675.2	gg-aa	gaaca	Alphaproteobacteria	Octadecabacter antarcticus 307	Bacteria
CP003236.1	GCA_000264455.2	gg-aa	gaaca	Alphaproteobacteria	Tistrella mobilis KA081020-065	Bacteria
FO538765.1	GCA_000968135.1	gg-aa	gaaca	Alphaproteobacteria	Magnetospira sp. QH-2	Bacteria
FNCV01000025.1	GCA_900100455.1	gg-aa	gaaca	Alphaproteobacteria	Roseospirillum parvum	Bacteria
CP006745.1	GCA_000510265.1	gg-aa	gaacg	Alphaproteobacteria	Candidatus Endolissoclinum faulkneri L5	Bacteria
FORZ01000025.1	GCA_900114125.1	gg-aa	gaaca	Alphaproteobacteria	Nereida ignava DSM 16309	Bacteria
FWZX01000015.1	GCA_900177295.1	gg-aa	gaaca	Alphaproteobacteria	Tistlia consotensis USBA 355	Bacteria
BBIO01000034.1	GCA_000739695.1	gg-aa	gaaca	Alphaproteobacteria	Tepidicaulis marinus	Bacteria
FTOA01000018.1	GCA_900156605.1	gg-aa	gaaca	Alphaproteobacteria	Insolitispirillum peregrinum	Bacteria
FNEJ01000096.1	GCA_900100085.1	gg-aa	gaaca	Alphaproteobacteria	Citreicella marina	Bacteria
KB899943.1	GCA_000378465.1	gg-aa	gaaca	Alphaproteobacteria	Elioraea tepidiphila DSM 17972	Bacteria
MOYL01000011.1	GCA_001939785.1	gg-aa	gaaca	Alphaproteobacteria	Pseudochrobactrum sp. B5	Bacteria
KB908060.1	GCA_000382325.1	gg-aa	gaaca	Alphaproteobacteria	Woodsholea maritima DSM 17123	Bacteria
JANX01000434.1	GCA_000767795.1	gg-aa	gaaca	Alphaproteobacteria	Inquilinus limosus MP06	Bacteria
FOSN01000006.1	GCA_900114285.1	gg-aa	gaaca	Alphaproteobacteria	Methylocapsa palsarum	Bacteria
AYOD01000070.1	GCA_000497755.1	gg-aa	gaaca	Alphaproteobacteria	Aliihoeflea sp. 2WW	Bacteria
FWFS01000019.1	GCA_900172375.1	gg-aa	gaaca	Alphaproteobacteria	Aquimixticola soesokkakensis	Bacteria
BBJC02000001.1	GCA_000739715.2	gg-aa	gaaca	Alphaproteobacteria	Falsirhodobacter sp. alg1	Bacteria
AXBA01000053.1	GCA_000473085.1	gg-aa	gaaca	Alphaproteobacteria	Azorhizobium doebereinerae UFLA1-100	Bacteria
FNYD01000026.1	GCA_900109035.1	gg-aa	gaaca	Alphaproteobacteria	Cribrihabitans marinus	Bacteria
ASJA01000004.1	GCA_000412185.1	gg-aa	gaaca	Alphaproteobacteria	Euryhalocaulis caribicus	Bacteria
CP008743.1	GCA_002117145.1	gg-aa	gaaca	Alphaproteobacteria	Candidatus Nucleicultrix amoebiphila FS5	Bacteria
FNZV01000031.1	GCA_900109555.1	gg-aa	gaaca	Alphaproteobacteria	Pacificibacter marinus	Bacteria
CP014691.1	GCA_002005465.1	gg-aa	gaaca	Alphaproteobacteria	Neoasaia chiangmaiensis	Bacteria
KB851252.1	GCA_000370285.1	gg-aa	gaaca	Alphaproteobacteria	Brucella abortus 85/69	Bacteria
ATSX01000009.1	GCA_000527695.1	gg-aa	gaaca	Alphaproteobacteria	Commensalibacter sp. MX01	Bacteria
CP023737.1	GCA_002752655.1	gg-aa	gaaca	Alphaproteobacteria	Methylosinus trichosporium OB3b	Bacteria
AUDH01000010.1	GCA_000425365.1	gg-aa	gaaca	Alphaproteobacteria	Rubritepida flocculans DSM 14296	Bacteria
MDGM01000007.1	GCA_002742285.1	gg-aa	gaaca	Alphaproteobacteria	Amylibacter sp. 4G11	Bacteria
ANHY01000023.1	GCA_000315795.1	gg-aa	gaaca	Alphaproteobacteria	Caenispirillum salinarum AK4	Bacteria
LSTB01000017.1	GCA_001644385.1	gg-aa	gaaca	Alphaproteobacteria	Rhizomicrobium sp. SCGC AG-212-E05	Bacteria
AP011112.1	GCA_000010785.1	gg-aa	gaaca	Aquificae	Hydrogenobacter thermophilus TK-6	Bacteria
CP002444.1	GCA_000185805.1	gg-aa	gaaca	Aquificae	Thermovibrio ammonificans HB-1	Bacteria
MOEN01000057.1	GCA_001968985.1	gg-aa	gaaca	Aquificae	Desulfurobacterium indicum	Bacteria
JNLL01000001.1	GCA_000703085.1	gg-aa	gaaca	Aquificae	Persephonella sp. KM09-Lau-8	Bacteria
CP001080.1	GCA_000020325.1	gg-aa	gaaca	Aquificae	Sulfurihydrogenibium sp. YO3AOP1	Bacteria
CP002726.1	GCA_000213785.1	gg-aa	gaaca	Aquificae	Hydrogenobaculum sp. 3684	Bacteria
CP007028.1	GCA_000512735.1	gg-aa	gaaca	Aquificae	Thermocrinis ruber	Bacteria
AP013035.1	GCA_001547735.1	gg-aa	gaaca	Aquificae	Thermosulfidibacter takaii ABI70S6	Bacteria
AE000657.1	GCA_000008625.1	gg-aa	gaaca	Aquificae	Aquifex aeolicus VF5	Bacteria
FAOQ01000063.1	GCA_001536225.1	gg-aa	gaaca	Armatimonadetes	Armatimonadetes bacterium GBS	Bacteria
CP007139.1	GCA_000724625.1	gg-aa	gaaca	Armatimonadetes	Fimbriimonas ginsengisoli Gsoil 348	Bacteria
FAOT01000010.1	GCA_001536265.1	gg-aa	gaaca	Armatimonadetes	Armatimonadetes bacterium GXS	Bacteria
FAOU01000014.1	GCA_001536245.1	gg-aa	gaaca	Armatimonadetes	Armatimonadetes bacterium DC	Bacteria
CDLG01000001.1	GCA_001458035.1	gg-aa	gaaca	Armatimonadetes	Chthonomonas calidirosea	Bacteria
JTAM01000183.1	GCA_000812565.1	-----	-----	Bacteroidetes	Flammeovirga sp. OC4	Bacteria
KE384014.1	GCA_000423405.1	-----	-----	Bacteroidetes	Mesonia mobilis DSM 19841	Bacteria
LNAL01000001.1	GCA_001483135.1	-----	-----	Bacteroidetes	Solirubrum puertoriconensis	Bacteria
ATZA01000014.1	GCA_000427965.1	-----	-----	Bacteroidetes	Olivibacter sitiensis DSM 17696	Bacteria
CP015172.1	GCA_001941605.1	ag-aa	gaata	Bacteroidetes	Cellulophaga lytica	Bacteria
JSWG01000023.1	GCA_000797465.1	ag-aa	gaata	Bacteroidetes	Psychroserpens jangbogonensis	Bacteria
KN525716.1	GCA_000789235.1	ag-aa	gaata	Bacteroidetes	Flaviramulus ichthyoenteri Th78	Bacteria
MSMP01000073.1	GCA_001936575.1	ag-aa	gaata	Bacteroidetes	Tenacibaculum agarivorans	Bacteria
FOFN01000008.1	GCA_900111025.1	ag-aa	gaata	Bacteroidetes	Hyunsoonleella jejuensis	Bacteria
CP002825.1	GCA_000211855.3	ag-aa	gaata	Bacteroidetes	Lacinutrix sp. 5H-3-7-4	Bacteria
BBLT01000029.1	GCA_000775915.1	ag-aa	gaaca	Bacteroidetes	Sporocytophaga myxococcoides	Bacteria
KN050846.1	GCA_000746845.1	ag-aa	gaata	Bacteroidetes	Altibacter lentus	Bacteria
FWXS01000015.1	GCA_900176425.1	ag-aa	gaata	Bacteroidetes	Moheibacter sediminis	Bacteria
FQUN01000001.1	GCA_900129005.1	ag-aa	gaata	Bacteroidetes	Leeuwenhoekiella marinoflava DSM 3653	Bacteria
LT593743.1	GCA_900089075.1	ag-aa	gaata	Bacteroidetes	Vaginella massiliensis	Bacteria
ALIH01000032.1	GCA_000283015.1	ag-aa	gaata	Bacteroidetes	Arenitalea lutea	Bacteria
FUYY01000017.1	GCA_900168045.1	ag-aa	gaata	Bacteroidetes	Salegentibacter holothuriorum	Bacteria
CP001102.1	GCA_000020565.1	ag-aa	gaata	Bacteroidetes	Candidatus Amoebophilus asiaticus 5a2	Bacteria
CP017478.1	GCA_001761325.1	ag-aa	gaata	Bacteroidetes	Lutibacter sp. LPB0138	Bacteria
CP010535.1	GCA_001430825.1	ag-aa	gaata	Bacteroidetes	Sediminicola sp. YIK13	Bacteria
LBIQ01000030.1	GCA_001280515.1	ag-aa	gaata	Bacteroidetes	Mangrovimonas sp. ST2L15	Bacteria
LZRN01000008.1	GCA_001678675.1	ag-aa	gaata	Bacteroidetes	Gelidibacter algens	Bacteria
CCMH01000009.1	GCA_000751595.1	ag-aa	gaata	Bacteroidetes	Weeksella massiliensis	Bacteria
BBLG01000025.1	GCA_000747685.1	ag-aa	gaata	Bacteroidetes	Nonlabens ulvanivorans	Bacteria
AYXY01000001.1	GCA_000511935.2	ag-aa	gaata	Bacteroidetes	Zhouia amylolytica AD3	Bacteria
MDVN01000017.1	GCA_002741945.1	ag-aa	gaata	Bacteroidetes	Gaetbulibacter sp. 4G1	Bacteria
CP003879.1	GCA_000153485.2	ag-aa	gaata	Bacteroidetes	Psychroflexus torquis ATCC 700755	Bacteria
FNEO01000014.1	GCA_900100165.1	ag-aa	gaata	Bacteroidetes	Flavobacterium glycines	Bacteria
CP002305.1	GCA_000166395.1	ag-aa	gaata	Bacteroidetes	Leadbetterella byssophila DSM 17132	Bacteria
CP007202.1	GCA_000941055.1	ag-aa	gaata	Bacteroidetes	Siansivirga zeaxanthinifaciens CC-SAMT-1	Bacteria
CP019333.1	GCA_002163875.1	ag-aa	gaata	Bacteroidetes	Gilvibacter sp. SZ-19	Bacteria
LRXL01000018.1	GCA_001637325.1	ag-aa	gaata	Bacteroidetes	Ulvibacter sp. LPB0005	Bacteria
BBNY01000013.1	GCA_000775755.1	ag-aa	gaata	Bacteroidetes	Jejuia pallidilutea	Bacteria
FQXQ01000010.1	GCA_900130035.1	ag-aa	gaata	Bacteroidetes	Wenyingzhuangia marina	Bacteria
LT629733.1	GCA_900104785.1	ag-aa	gaata	Bacteroidetes	Formosa sp. Hel1_31_208	Bacteria
FPBK01000031.1	GCA_900116665.1	ag-aa	gaata	Bacteroidetes	Pustulibacterium marinum	Bacteria
CP012898.1	GCA_001310225.1	ag-aa	gaata	Bacteroidetes	Algibacter alginicilyticus	Bacteria
CP009301.1	GCA_000152925.3	ag-aa	gaata	Bacteroidetes	Dokdonia sp. MED134	Bacteria
AJJU01000016.1	GCA_000260835.1	ag-aa	gaata	Bacteroidetes	Imtechella halotolerans K1	Bacteria
FOKV01000020.1	GCA_900112105.1	ag-aa	gaata	Bacteroidetes	Zunongwangia mangrovi	Bacteria
AUIG01000050.1	GCA_000423585.1	ag-aa	gaata	Bacteroidetes	Salinimicrobium xinjiangense DSM 19287	Bacteria
JTDW01000031.1	GCA_000943565.1	ag-aa	gaata	Bacteroidetes	Tamlana sedimentorum	Bacteria
CP019331.1	GCA_002163835.1	ag-aa	gaata	Bacteroidetes	Polaribacter sp. SA4-10	Bacteria
LBMH01000029.1	GCA_001005305.1	ag-aa	gaata	Bacteroidetes	Kordia zhangzhouensis	Bacteria
AFPK01000076.1	GCA_000220525.2	ag-aa	gaata	Bacteroidetes	Ochrovirga pacifica	Bacteria
ANLA01000001.1	GCA_000348685.1	ag-aa	gaata	Bacteroidetes	Xanthomarina gelatinilytica	Bacteria
AULQ01000006.1	GCA_000422365.1	ag-aa	gaata	Bacteroidetes	Mesoflavibacter zeaxanthinifaciens DSM 18436	Bacteria
LT629774.1	GCA_900105425.1	ag-aa	gaata	Bacteroidetes	Winogradskyella sp. RHA_55	Bacteria
HE983995.1	GCA_000304455.1	ag-aa	gaata	Bacteroidetes	Cardinium endosymbiont cEper1 of Encarsia pergandiella	Bacteria
JHZX01000001.1	GCA_000688335.1	ag-aa	gaata	Bacteroidetes	Sediminibacter sp. Hel_I_10	Bacteria
FNNS01000062.1	GCA_900106795.1	ag-aa	gaata	Bacteroidetes	Aequorivita viscosa	Bacteria
CP019389.1	GCA_001971785.1	ag-aa	gaata	Bacteroidetes	Seonamhaeicola sp. S2-3	Bacteria
JADR01000019.1	GCA_000518485.1	ag-aa	gaata	Bacteroidetes	Olleya marilimosa CAM030	Bacteria
AQRA01000018.1	GCA_000626715.1	ag-aa	gaata	Bacteroidetes	Aquimarina atlantica	Bacteria
JH651379.1	GCA_000260115.1	ag-aa	gaata	Bacteroidetes	Joostella marina DSM 19592	Bacteria
FPJE01000054.1	GCA_900119185.1	ag-aa	gaata	Bacteroidetes	Sinomicrobium oceani	Bacteria
AP014564.1	GCA_002369955.1	gg-aa	gaaca	Bacteroidetes	Ichthyobacterium seriolicida	Bacteria
LT629745.1	GCA_900105035.1	gg-aa	gaaca	Bacteroidetes	Gramella sp. MAR_2010_102	Bacteria
MTBC01000017.1	GCA_002072105.2	gg-aa	gaaca	Bacteroidetes	Croceivirga radicis	Bacteria
KI912105.1	GCA_000517065.1	gg-aa	-----	Bacteroidetes	Alkaliflexus imshenetskii DSM 15055	Bacteria
FPCJ01000001.1	GCA_900116565.1	gg-aa	gaaca	Bacteroidetes	Crenotalea thermophila	Bacteria
JMIH01000044.1	GCA_000714815.1	gg-aa	gaaca	Bacteroidetes	Anditalea andensis	Bacteria
FUYZ01000028.1	GCA_900167905.1	gg-aa	gaaca	Bacteroidetes	Soonwooa buanensis	Bacteria
LUDN01000019.1	GCA_001670805.1	gg-aa	gaaca	Bacteroidetes	Riemerella anatipestifer	Bacteria
KB903456.1	GCA_000379765.1	gg-aa	gaaca	Bacteroidetes	Flexithrix dorotheae DSM 6795	Bacteria
KB290721.1	GCA_000318095.2	gg-aa	gaact	Bacteroidetes	Prevotella sp. oral taxon 473 str. F0040	Bacteria
AKZJ01000016.1	GCA_000302595.1	gg-aa	gaaca	Bacteroidetes	Pedobacter arcticus A12	Bacteria
LT838813.1	GCA_900176595.1	gg-aa	gaaca	Bacteroidetes	Aquiflexum balticum DSM 16537	Bacteria
ATNM01000154.1	GCA_000427295.1	gg-aa	gaaca	Bacteroidetes	Cyclobacterium qasimii M12-11B	Bacteria
CAHI01000040.1	GCA_000312145.1	gg-aa	gaaca	Bacteroidetes	Alistipes senegalensis JC50	Bacteria
BAKK01000086.1	GCA_000614145.1	gg-aa	gaact	Bacteroidetes	Bacteroides faecichinchillae JCM 17102	Bacteria
BAKF01000105.1	GCA_000614025.1	gg-aa	gaact	Bacteroidetes	Prevotella aurantiaca JCM 15754	Bacteria
DF968182.1	GCA_001192835.1	gg-aa	gaaca	Bacteroidetes	Lentimicrobium saccharophilum	Bacteria
CP002859.1	GCA_000218895.1	gg-aa	gaacg	Bacteroidetes	Runella slithyformis DSM 19594	Bacteria
LN515532.1	GCA_000953535.1	gg-aa	gaact	Bacteroidetes	Fermentimonas caenicola	Bacteria
AMSG01000057.1	GCA_000300875.1	gg-aa	gaaca	Bacteroidetes	Galbibacter marinus	Bacteria
FXDJ01000009.1	GCA_900178525.1	gg-aa	gaact	Bacteroidetes	Massilibacteroides vaginae	Bacteria
MSSX01000002.1	GCA_002150585.1	gg-aa	gaaca	Bacteroidetes	Algoriphagus faecimaris	Bacteria
FPAS01000010.1	GCA_900116425.1	gg-aa	gaaca	Bacteroidetes	Lishizhenia tianjinensis	Bacteria
CP002545.1	GCA_000190735.2	gg-aa	gaaca	Bacteroidetes	Pseudopedobacter saltans DSM 12145	Bacteria
ATTH01000001.1	GCA_000419585.1	gg-aa	gaaca	Bacteroidetes	Salisaeta longa DSM 21114	Bacteria
FOUZ01000026.1	GCA_900115015.1	gg-aa	gaaca	Bacteroidetes	Algoriella xinjiangensis	Bacteria
FUZR01000004.1	GCA_900167895.1	gg-aa	gaaca	Bacteroidetes	Bacteroidales bacterium WCE2004	Bacteria
AQHR01000033.1	GCA_000390185.1	gg-aa	gaaca	Bacteroidetes	Lunatimonas lonarensis	Bacteria
MVEC01000006.1	GCA_002006735.1	gg-aa	gaaca	Bacteroidetes	Spirosoma sp. 209	Bacteria
FRAA01000014.1	GCA_900142205.1	gg-aa	gaaca	Bacteroidetes	Reichenbachiella agariperforans	Bacteria
KB907560.1	GCA_000382125.1	gg-aa	gaaca	Bacteroidetes	Eudoraea adriatica DSM 19308	Bacteria
PDEP01000002.1	GCA_002554705.1	gg-aa	gaaca	Bacteroidetes	Longimonas halophila	Bacteria
AP017422.1	GCA_002355595.1	gg-aa	gaaca	Bacteroidetes	Filimonas lacunae	Bacteria
LT629844.1	GCA_900106785.1	gg-aa	gaact	Bacteroidetes	Prevotellamassilia timonensis	Bacteria
MORL01000132.1	GCA_001870735.1	gg-aa	gaaca	Bacteroidetes	Arsenicibacter rosenii	Bacteria
KB893324.1	GCA_000374045.1	gg-aa	gaaca	Bacteroidetes	Segetibacter koreensis DSM 18137	Bacteria
FQUM01000029.1	GCA_900129025.1	gg-aa	gaaca	Bacteroidetes	Mariniphaga anaerophila	Bacteria
PDLO01000017.1	GCA_002631205.1	gg-aa	gaaca	Bacteroidetes	Lewinella marina	Bacteria
AAWS01000102.1	GCA_000169175.1	gg-aa	gaaca	Bacteroidetes	Microscilla marina ATCC 23134	Bacteria
AMZN01000157.1	GCA_000331535.1	gg-aa	gaaca	Bacteroidetes	Fulvivirga imtechensis AK7	Bacteria
JHXV01000061.1	GCA_000621625.1	gg-aa	gaaca	Bacteroidetes	Crocinitomix catalasitica ATCC 23190	Bacteria
NZKG01000003.1	GCA_002692105.1	gg-aa	gaaca	Bacteroidetes	Marinoscillum sp.	Bacteria
BAZW01000140.1	GCA_000974365.1	gg-aa	gaaca	Bacteroidetes	Geofilum rubicundum JCM 15548	Bacteria
CP002349.1	GCA_000183425.1	gg-aa	gaaca	Bacteroidetes	Marivirga tractuosa DSM 4126	Bacteria
JH976487.1	GCA_000307435.1	gg-aa	gaacc	Bacteroidetes	Parabacteroides distasonis CL09T03C24	Bacteria
LYBV02000004.1	GCA_001660705.2	gg-aa	gaaca	Bacteroidetes	Labilibacter aurantiacus	Bacteria
JSVA01000030.1	GCA_001267955.1	gg-aa	gaaca	Bacteroidetes	Roseivirga seohaensis subsp. aquiponti	Bacteria
CP011390.1	GCA_001644645.1	gg-aa	gaaca	Bacteroidetes	Flavisolibacter tropicus	Bacteria
AXDE01000002.1	GCA_000764515.1	gg-aa	gaaca	Bacteroidetes	Ornithobacterium rhinotracheale H06-030791	Bacteria
BALJ01000075.1	GCA_000614865.1	gg-aa	gaaca	Bacteroidetes	Prolixibacter bellariivorans JCM 13498	Bacteria
NFJV01000068.1	GCA_002160055.1	gg-aa	gaact	Bacteroidetes	Mediterranea sp. An20	Bacteria
FOXH01000032.1	GCA_900115665.1	gg-aa	gaact	Bacteroidetes	Pseudarcicella hirudinis	Bacteria
JQNJ01000001.1	GCA_000745185.1	gg-aa	gaaca	Bacteroidetes	Muricauda sp. MAR_2010_75	Bacteria
LDPE01000001.1	GCA_001447995.1	gg-aa	gaaca	Bacteroidetes	Maribacter dokdonensis DSW-8	Bacteria
AGIV01000001.1	GCA_000565305.1	gg-aa	gaaca	Bacteroidetes	Rhodothermus marinus SG0.5JP17-171	Bacteria
KE386488.1	GCA_000427365.1	gg-aa	gaaca	Bacteroidetes	Rikenella microfusus DSM 15922	Bacteria
JH376594.1	GCA_000233955.1	gg-aa	gaact	Bacteroidetes	Paraprevotella clara YIT 11840	Bacteria
CP002831.1	GCA_000250635.1	gg-aa	gaaca	Bacteroidetes	Saprospira grandis str. Lewin	Bacteria
APHJ01000014.1	GCA_000403785.1	gg-aa	gaaca	Bacteroidetes	Gillisia sp. CAL575	Bacteria
LT629960.1	GCA_900104605.1	gg-aa	gaaca	Bacteroidetes	Tidjanibacter massiliensis	Bacteria
NFHZ01000041.1	GCA_002161555.1	gg-aa	gaacc	Bacteroidetes	Barnesiella sp. An55	Bacteria
CP013118.1	GCA_001443605.1	gg-aa	gaact	Bacteroidetes	Salinivirga cyanobacteriivorans	Bacteria
LGYU01000045.1	GCA_001302245.1	gg-aa	gaaca	Bacteroidetes	Chitinophagaceae bacterium PMP191F	Bacteria
LRML01000033.1	GCA_001647285.1	gg-aa	gaaca	Bacteroidetes	Rufibacter roseus	Bacteria
NMPS01000156.1	GCA_002261125.1	gg-aa	gaacg	Bacteroidetes	Siphonobacter sp. BAB-5385	Bacteria
JH932293.1	GCA_000301075.1	gg-aa	gaaca	Bacteroidetes	Bergeyella zoohelcum ATCC 43767	Bacteria
FUWY01000001.1	GCA_900167375.1	gg-aa	gaaca	Bacteroidetes	Anaerorhabdus furcosa	Bacteria
HE997189.1	GCA_000312445.1	gg-aa	gaact	Bacteroidetes	Phocaeicola abscessus CCUG 55929	Bacteria
CP003349.1	GCA_000242635.3	gg-aa	gaaca	Bacteroidetes	Solitalea canadensis DSM 3403	Bacteria
LCTZ01000002.1	GCA_001413955.1	gg-aa	gaaca	Bacteroidetes	Flagellimonas eckloniae	Bacteria
AJYA01000021.1	GCA_000265075.1	gg-aa	gaaca	Bacteroidetes	Nitritalea halalkaliphila LW7	Bacteria
JPOS01000002.1	GCA_000759025.1	gg-aa	gaaca	Bacteroidetes	Phaeodactylibacter xiamenensis	Bacteria
FCOR01000008.1	GCA_900018365.1	gg-aa	gaacc	Bacteroidetes	Apibacter mensalis	Bacteria
CAIT01000009.1	GCA_000296815.2	gg-aa	gaacc	Bacteroidetes	Fibrisoma limi BUZ 3	Bacteria
PDEQ01000008.1	GCA_002554795.1	gg-aa	gaaca	Bacteroidetes	Longibacter salinarum	Bacteria
CP002691.1	GCA_000212735.1	gg-aa	gaaca	Bacteroidetes	Haliscomenobacter hydrossis DSM 1100	Bacteria
JPIU01000026.1	GCA_000832075.1	gg-aa	gaacc	Bacteroidetes	Sanguibacteroides justesenii	Bacteria
NSLK01000050.1	GCA_002529295.1	gg-aa	gaact	Bacteroidetes	Tannerella forsythia	Bacteria
FOLE01000025.1	GCA_900112255.1	gg-aa	gaact	Bacteroidetes	Flexibacter flexilis DSM 6793	Bacteria
CP000159.1	GCA_000013045.1	gg-aa	gaaca	Bacteroidetes	Salinibacter ruber DSM 13855	Bacteria
HG934468.1	GCA_000723505.1	gg-aa	gaaca	Bacteroidetes	Mucinivorans hirudinis	Bacteria
CP002542.1	GCA_000194605.1	gg-aa	gaaca	Bacteroidetes	Fluviicola taffensis DSM 16823	Bacteria
CP001429.2	GCA_000093165.1	gg-aa	gaaca	Bacteroidetes	Blattabacterium sp. (Periplaneta americana) str. BPLAN	Bacteria
CP006873.1	GCA_000709555.1	gg-aa	gaaca	Bacteroidetes	Candidatus Walczuchella monophlebidarum	Bacteria
FNJE01000003.1	GCA_900104195.1	gg-aa	gaaca	Bacteroidetes	Cloacibacterium normanense	Bacteria
FQWQ01000006.1	GCA_900129725.1	gg-aa	gaaca	Bacteroidetes	Chryseolinea serpens	Bacteria
CP002046.1	GCA_000196315.1	gg-aa	gaaca	Bacteroidetes	Croceibacter atlanticus HTCC2559	Bacteria
CP001619.1	GCA_000023125.1	gg-aa	gaaca	Bacteroidetes	Dyadobacter fermentans DSM 18053	Bacteria
FZOK01000032.1	GCA_900188245.1	gg-aa	gaaca	Bacteroidetes	Belliella buryatensis	Bacteria
MDGP01000001.1	GCA_001747095.1	gg-aa	gaaca	Bacteroidetes	Fabibacter sp. 4D4	Bacteria
LVXG01000048.1	GCA_002077935.1	gg-aa	gaaca	Bacteroidetes	Niastella yeongjuensis	Bacteria
CVRP01000015.1	GCA_001261735.1	gg-aa	gaact	Bacteroidetes	Dysgonomonas sp. BGC7	Bacteria
FQYU01000004.1	GCA_900141855.1	gg-aa	gaaca	Bacteroidetes	Pseudozobellia thermophila	Bacteria
FNGV01000042.1	GCA_900103215.1	gg-aa	gaaca	Bacteroidetes	Kriegella aquimaris	Bacteria
LGIA01000015.1	GCA_001270965.1	gg-aa	gaacc	Bacteroidetes	Sunxiuqinia dokdonensis	Bacteria
KE386491.1	GCA_000427405.1	gg-aa	gaaca	Bacteroidetes	Flectobacillus major DSM 103	Bacteria
AJKI01000048.1	GCA_000259075.1	gg-aa	gaaca	Bacteroidetes	Marinilabilia salmonicolor JCM 21150	Bacteria
FPCA01000016.1	GCA_900116885.1	gg-aa	gaacc	Bacteroidetes	Pontibacter akesuensis	Bacteria
KI440788.1	GCA_000473955.1	gg-aa	gaacc	Bacteroidetes	Coprobacter fastidiosus NSB1	Bacteria
AMGM01000177.1	GCA_000298295.1	gg-aa	gaaca	Bacteroidetes	Cecembia lonarensis LW9	Bacteria
FNQY01000054.1	GCA_900107765.1	gg-aa	gaaca	Bacteroidetes	Arachidicoccus rhizosphaerae	Bacteria
FZPD01000004.1	GCA_900188325.1	gg-aa	gaaca	Bacteroidetes	Ekhidna lutea	Bacteria
CP003345.1	GCA_000265505.1	gg-aa	gaaca	Bacteroidetes	Bernardetia litoralis DSM 6794	Bacteria
LGTQ01000019.1	GCA_001306455.1	gg-aa	gaaca	Bacteroidetes	Jiulongibacter sediminis	Bacteria
NFIG01000061.1	GCA_002161635.1	gg-aa	gaact	Bacteroidetes	Odoribacter splanchnicus	Bacteria
CDOD01000046.1	GCA_000827615.1	gg-aa	gaaca	Bacteroidetes	Capnocytophaga cynodegmi	Bacteria
KB906721.1	GCA_000381545.1	gg-aa	gaaca	Bacteroidetes	Rhodonellum psychrophilum GCM71 = DSM 17998	Bacteria
FQYI01000003.1	GCA_900141665.1	gg-aa	gaaca	Bacteroidetes	Cruoricaptor ignavus	Bacteria
CTEJ01000002.1	GCA_001282625.1	gg-aa	gaact	Bacteroidetes	Lascolabacillus massiliensis	Bacteria
LN877927.1	GCA_001403595.1	gg-aa	gaacc	Bacteroidetes	Gabonia massiliensis	Bacteria
CP010054.1	GCA_000801315.1	gg-aa	gaacc	Bacteroidetes	Hymenobacter sp. DG25B	Bacteria
FMYP01000185.1	GCA_900096565.1	gg-aa	gaacg	Bacteroidetes	Williamwhitmania taraxaci	Bacteria
KI421517.1	GCA_000473365.1	gg-aa	gaaca	Bacteroidetes	Adhaeribacter aquaticus DSM 16391	Bacteria
AEWI01000135.1	GCA_000191885.2	gg-aa	gaaca	Bacteroidetes	Anaerophaga thermohalophila DSM 12881	Bacteria
FQZE01000065.1	GCA_900141875.1	gg-aa	gaaca	Bacteroidetes	Tangfeifania diversioriginum	Bacteria
CP003156.1	GCA_000236705.1	gg-aa	gaaca	Bacteroidetes	Owenweeksia hongkongensis DSM 17368	Bacteria
BAZX01000063.1	GCA_001310955.1	gg-aa	gaaca	Bacteroidetes	Marinifilum fragile JCM 15579	Bacteria
CP007451.1	GCA_000626635.1	gg-aa	gaacg	Bacteroidetes	Draconibacterium orientale	Bacteria
FNFO01000025.1	GCA_900100765.1	gg-aa	gaaca	Bacteroidetes	Catalinimonas alkaloidigena	Bacteria
CP021421.1	GCA_002201515.1	gg-aa	gaact	Bacteroidetes	Muribaculum intestinale	Bacteria
AP010656.1	GCA_000010645.1	gg-aa	gaact	Bacteroidetes	Candidatus Azobacteroides pseudotrichonymphae genomovar. CFP2	Bacteria
FQWL01000002.1	GCA_900129665.1	gg-aa	gaaca	Bacteroidetes	Spongiibacterium flavum	Bacteria
CP001712.1	GCA_000024125.1	gg-aa	gaaca	Bacteroidetes	Robiginitalea biformata HTCC2501	Bacteria
FUZU01000005.1	GCA_900167975.1	gg-aa	gaaca	Bacteroidetes	Ohtaekwangia koreensis	Bacteria
HE796683.1	GCA_000331105.1	gg-aa	gaact	Bacteroidetes	Fibrella aestuarina BUZ 2	Bacteria
LT608328.1	GCA_900095795.1	gg-aa	gaact	Bacteroidetes	Petrimonas mucosa	Bacteria
FONY01000077.1	GCA_900113045.1	gg-aa	gaata	Bacteroidetes	Thermoflexibacter ruber	Bacteria
KI866530.1	GCA_000511175.1	gg-aa	gaaca	Bacteroidetes	Sediminibacterium salmoneum NBRC 103935	Bacteria
KE384400.1	GCA_000425585.1	gg-aa	gaaca	Bacteroidetes	Terrimonas ferruginea DSM 30193	Bacteria
MTFE01000010.1	GCA_001953305.1	gg-aa	gaaca	Bacteroidetes	Cnuella takakiae	Bacteria
CP013212.1	GCA_001447915.1	gg-aa	gaaca	Bacteroidetes	Candidatus Sulcia muelleri	Bacteria
CP000383.1	GCA_000014145.1	gg-aa	gaaca	Bacteroidetes	Cytophaga hutchinsonii ATCC 33406	Bacteria
FMZO01000042.1	GCA_900101395.1	gg-aa	gaaca	Bacteroidetes	Niabella drilacis	Bacteria
ALWO02000055.1	GCA_000295935.2	gg-aa	gaaca	Bacteroidetes	Indibacter alkaliphilus LW1	Bacteria
FOXQ01000003.1	GCA_900115755.1	gg-aa	gaaca	Bacteroidetes	Parafilimonas terrae	Bacteria
AQPN01000042.1	GCA_000403135.1	gg-aa	gaaca	Bacteroidetes	Arcticibacter svalbardensis MN12-7	Bacteria
FP476056.1	GCA_000973105.1	gg-aa	gaaca	Bacteroidetes	Zobellia galactanivorans	Bacteria
LT605205.1	GCA_900095135.1	gg-aa	gaact	Bacteroidetes	Proteiniphilum saccharofermentans	Bacteria
LZEK01000004.1	GCA_001704385.2	gg-aa	gaact	Bacteroidetes	Macellibacteroides sp. HH-ZS	Bacteria
LT594619.1	GCA_900091655.1	gg-aa	gaact	Bacteroidetes	Culturomica massiliensis	Bacteria
JDSI01000031.1	GCA_000736515.1	gg-aa	gaaca	Bacteroidetes	Schleiferia thermophila str. Yellowstone	Bacteria
JARQ01000004.1	GCA_000708615.2	gg-aa	gaaca	Bacteroidetes	Chryseobacterium hispalense DSM 25574	Bacteria
ATYE01000013.1	GCA_000427525.1	gg-aa	gaaca	Bacteroidetes	Asinibacterium sp. OR43	Bacteria
AODQ01000227.1	GCA_000348925.1	gg-aa	gaaca	Bacteroidetes	Cesiribacter andamanensis AMV16	Bacteria
ANNU01000014.1	GCA_000346615.1	gg-aa	gaaca	Bacteroidetes	Nafulsella turpanensis ZLM-10	Bacteria
PEBA01000043.1	GCA_002734235.1	gg-aa	gaaca	Bacteroidetes	Sphingobacterium sp. 1.A.5	Bacteria
KB913013.1	GCA_000383955.1	gg-aa	gaaca	Bacteroidetes	Rudanella lutea DSM 19387	Bacteria
AUMD01000008.1	GCA_000430505.1	gg-aa	gaaca	Bacteroidetes	Eisenibacter elegans DSM 3317	Bacteria
KB890753.1	GCA_000373245.1	gg-aa	gaaca	Bacteroidetes	Echinicola pacifica DSM 19836	Bacteria
JHBV01000176.1	GCA_000724545.1	gg-aa	gaaca	Bacteroidetes	Aureispira sp. CCB-QB1	Bacteria
AMZY02000022.1	GCA_000330725.2	gg-aa	gaaca	Bacteroidetes	Mariniradius saccharolyticus AK6	Bacteria
CP016377.1	GCA_002022125.1	gg-aa	gaaca	Bacteroidetes	Elizabethkingia genomosp. 4	Bacteria
FOXS01000020.1	GCA_900115775.1	gg-aa	gaacc	Bacteroidetes	Siccationidurans arizonensis	Bacteria
JSVC01000053.1	GCA_000814475.1	gg-aa	gaaca	Bacteroidetes	Flavihumibacter solisilvae	Bacteria
NSLQ01000088.1	GCA_002529345.1	gg-aa	gaact	Bacteroidetes	Porphyromonas gingivalis	Bacteria
AUGI01000087.1	GCA_000422585.1	gg-aa	gaaca	Bacteroidetes	Hugenholtzia roseola DSM 9546	Bacteria
LDJX01000002.1	GCA_001306415.1	gg-aa	gaaca	Bacteroidetes	Croceitalea dokdonensis DOKDO 023	Bacteria
KI912107.1	GCA_000517085.1	gg-aa	gaaca	Bacteroidetes	Saccharicrinis fermentans DSM 9555 = JCM 21142	Bacteria
LT629740.1	GCA_900105165.1	gg-aa	gaaca	Bacteroidetes	Mucilaginibacter mallensis	Bacteria
FNWD01000002.1	GCA_900104655.1	gg-aa	gaaca	Bacteroidetes	Millionella massiliensis	Bacteria
FNNO01000030.1	GCA_900106985.1	gg-aa	gaaca	Bacteroidetes	Hydrobacter penzbergensis	Bacteria
FUYS01000010.1	GCA_900168055.1	gg-aa	gaaca	Bacteroidetes	Parapedobacter luteus	Bacteria
CP001699.1	GCA_000024005.1	gg-aa	gaaca	Bacteroidetes	Chitinophaga pinensis DSM 2588	Bacteria
CP002345.1	GCA_000183135.1	gg-aa	gaaca	Bacteroidetes	Paludibacter propionicigenes WB4	Bacteria
PDHN01000646.1	GCA_002573685.1	gg-aa	gaaca	Bacteroidetes	Candidatus Nephrothrix sp. EaCA	Bacteria
FRBH01000022.1	GCA_900142565.1	gg-aa	gaaca	Bacteroidetes	Chishuiella changwenlii	Bacteria
FNAO01000026.1	GCA_900101815.1	gg-aa	gaaca	Bacteroidetes	Pricia antarctica	Bacteria
MDWE01000072.1	GCA_001715195.1	-----	-----	Balneolia	Rhodohalobacter halophilus	Bacteria
AQXG01000012.1	GCA_000375425.1	gg-aa	gaaca	Balneolia	Gracilimonas tropica DSM 19535	Bacteria
AQXH01000003.1	GCA_000375465.1	gg-aa	gaaca	Balneolia	Balneola vulgaris DSM 17893	Bacteria
NSKE01000019.1	GCA_002287075.1	gg-aa	gaaca	Balneolia	Aliifodinibius sp. WN023	Bacteria
CP001965.1	GCA_000025705.1	ag-aa	gaata	Betaproteobacteria	Sideroxydans lithotrophicus ES-1	Bacteria
LT628271.1	GCA_900099475.1	ag-aa	gaata	Betaproteobacteria	Pelistega sp. MC2	Bacteria
LN827929.1	GCA_000981505.1	ag-aa	gaata	Betaproteobacteria	Candidatus Methylopumilus planktonicus	Bacteria
CU207211.1	GCA_000026125.1	ag-aa	gaata	Betaproteobacteria	Herminiimonas arsenicoxydans	Bacteria
CP003468.1	GCA_000441555.1	ag-aa	gaata	Betaproteobacteria	Candidatus Profftella armatura	Bacteria
AJHH01000137.1	GCA_000256565.1	ag-aa	gaata	Betaproteobacteria	Herbaspirillum lusitanum P6-12	Bacteria
FNCY01000039.1	GCA_900099695.1	ag-aa	gaata	Betaproteobacteria	Propionivibrio dicarboxylicus	Bacteria
CP002159.1	GCA_000145255.1	ag-aa	gaata	Betaproteobacteria	Gallionella capsiferriformans ES-2	Bacteria
NEGZ01000011.1	GCA_002127585.1	ag-aa	gaaca	Betaproteobacteria	Janthinobacterium sp. GW458P	Bacteria
JUHE01000001.1	GCA_000800115.1	ag-aa	gaata	Betaproteobacteria	Methylophilus sp. Q8	Bacteria
LRRD01000131.1	GCA_001581915.1	ag-aa	gaata	Betaproteobacteria	Ferrovum sp. Z-31	Bacteria
ARWC01000001.1	GCA_000384355.1	ag-aa	gaata	Betaproteobacteria	Methylotenera sp. 1P/1	Bacteria
LVLF01000001.1	GCA_001870335.1	ag-aa	gaata	Betaproteobacteria	Polynucleobacter asymbioticus	Bacteria
LNQU01000306.1	GCA_001515285.1	ag-aa	gaata	Betaproteobacteria	Aquitalea magnusonii	Bacteria
FZOT01000044.1	GCA_900188095.1	ag-aa	gaata	Betaproteobacteria	Noviherbaspirillum humi	Bacteria
MUKQ01000045.1	GCA_002081735.1	ag-aa	gaata	Betaproteobacteria	Chromobacterium violaceum	Bacteria
CP019697.1	GCA_002005365.1	ag-aa	gaata	Betaproteobacteria	Paenalcaligenes hominis	Bacteria
FCNY02000054.1	GCA_001544575.2	ag-aa	gaata	Betaproteobacteria	Caballeronia cordobensis	Bacteria
JQKH01000114.1	GCA_000745955.1	ag-aa	gaata	Betaproteobacteria	Alysiella crassa DSM 2578	Bacteria
LXSS01000002.1	GCA_001648505.1	ag-aa	gaata	Betaproteobacteria	Eikenella sp. NML97-A-109	Bacteria
LVXY01000022.1	GCA_001658125.1	ag-aa	gaata	Betaproteobacteria	Cupriavidus gilardii	Bacteria
LXUF01000018.1	GCA_001648895.1	ag-aa	gaata	Betaproteobacteria	Methylovorus sp. MM1	Bacteria
FQXE01000036.1	GCA_900129885.1	ag-aa	gaata	Betaproteobacteria	Candidimonas bauzanensis	Bacteria
KI392030.1	GCA_000158475.2	ag-aa	gaata	Betaproteobacteria	Oxalobacter formigenes HOxBLS	Bacteria
BCWL01000265.1	GCA_001592185.1	ag-aa	gaata	Betaproteobacteria	Bergeriella denitrificans NBRC 102155	Bacteria
BAMT01000025.1	GCA_000617925.1	ag-aa	gaata	Betaproteobacteria	Methylobacillus glycogenes JCM 2850	Bacteria
CP003804.1	GCA_000340825.1	ag-aa	gaaca	Betaproteobacteria	Candidatus Kinetoplastibacterium crithidii TCC036E	Bacteria
AMZF01000048.1	GCA_000308195.1	ag-aa	gaata	Betaproteobacteria	Pusillimonas noertemannii BS8	Bacteria
CP021138.1	GCA_002162035.1	ag-aa	gaata	Betaproteobacteria	Sulfuriferula sp. AH1	Bacteria
BCWN01000046.1	GCA_001592225.1	ag-aa	gaata	Betaproteobacteria	Castellaniella caeni NBRC 101664	Bacteria
JRYB01000001.1	GCA_001866515.1	ag-aa	gaaca	Betaproteobacteria	Massilia timonae	Bacteria
AZUR01000001.1	GCA_000527175.1	ag-aa	gaata	Betaproteobacteria	Pseudogulbenkiania sp. MAI-1	Bacteria
CP023667.1	GCA_002443155.1	ag-aa	gaata	Betaproteobacteria	Alcaligenes faecalis	Bacteria
LKVH01000111.1	GCA_001484095.1	ag-aa	gaata	Betaproteobacteria	Ralstonia solanacearum	Bacteria
DF967542.1	GCA_000971475.1	ag-aa	gaata	Betaproteobacteria	Sulfuricella sp. T08	Bacteria
JHZP01000026.1	GCA_000620925.1	ag-aa	gaata	Betaproteobacteria	Conchiformibius steedae DSM 2580	Bacteria
CP003153.1	GCA_000236665.1	ag-aa	gaata	Betaproteobacteria	Dechlorosoma suillum PS	Bacteria
KV821237.1	GCA_001815615.1	ag-aa	gaata	Betaproteobacteria	Neisseria sp. HMSC075C10	Bacteria
MAOS01000021.1	GCA_001721285.1	ag-aa	gaata	Betaproteobacteria	Pandoraea sp. ISTKB	Bacteria
KB908050.1	GCA_000382305.1	ag-aa	gaata	Betaproteobacteria	Vitreoscilla stercoraria DSM 513	Bacteria
CP019509.1	GCA_002002905.1	ag-aa	gaata	Betaproteobacteria	Aquaspirillum sp. LM1	Bacteria
JUFZ01000072.1	GCA_000813705.1	ag-aa	gaata	Betaproteobacteria	Morococcus cerebrosus	Bacteria
LIYJ01000008.1	GCA_001278685.1	ag-aa	gaata	Betaproteobacteria	Taylorella equigenitalis	Bacteria
JH815302.1	GCA_000163775.2	ag-aa	gaata	Betaproteobacteria	Simonsiella muelleri ATCC 29453	Bacteria
MEII01000002.1	GCA_002777815.1	ag-aa	gaata	Betaproteobacteria	Snodgrassella alvi	Bacteria
CP013236.1	GCA_001584225.1	ag-aa	gaata	Betaproteobacteria	Collimonas pratensis	Bacteria
JQKE01000106.1	GCA_000745895.1	ag-aa	gaata	Betaproteobacteria	Stenoxybacter acetivorans DSM 19021	Bacteria
AQXU01000006.1	GCA_000376945.1	ag-aa	gaata	Betaproteobacteria	Leeia oryzae DSM 17879	Bacteria
CH899679.1	GCA_000152305.1	ag-aa	gaata	Betaproteobacteria	Burkholderia mallei ATCC 10399	Bacteria
AUCE01000006.1	GCA_000429605.1	gg-aa	gaaca	Betaproteobacteria	Azonexus hydrophilus DSM 23864	Bacteria
FNHP01000017.1	GCA_900103645.1	gg-aa	gaaca	Betaproteobacteria	Oryzisolibacter propanilivorax	Bacteria
CP011514.1	GCA_001653795.1	gg-aa	gaaca	Betaproteobacteria	Mitsuaria sp. 7	Bacteria
CP016278.1	GCA_002214645.1	gg-aa	gaaca	Betaproteobacteria	Diaphorobacter polyhydroxybutyrativorans	Bacteria
CP011072.1	GCA_001190925.1	gg-aa	gaaca	Betaproteobacteria	Azoarcus sp. CIB	Bacteria
FOSP01000014.1	GCA_900114305.1	gg-aa	gaaca	Betaproteobacteria	Nitrosomonas aestuarii	Bacteria
CP002161.1	GCA_000147015.1	gg-aa	gaata	Betaproteobacteria	Candidatus Zinderia insecticola CARI	Bacteria
LODL01000012.1	GCA_001551835.1	gg-aa	gaaca	Betaproteobacteria	Dechloromonas denitrificans	Bacteria
MSTP01000154.1	GCA_001945385.1	gg-aa	gaaca	Betaproteobacteria	Achromobacter denitrificans	Bacteria
BCTI01000074.1	GCA_001571205.1	gg-aa	gaaca	Betaproteobacteria	Hydrogenophaga intermedia NBRC 102510	Bacteria
NHMP01000002.1	GCA_002221595.1	gg-aa	gaaca	Betaproteobacteria	Turicimonas muris	Bacteria
AEGR01000103.1	GCA_000211835.2	gg-aa	gaaca	Betaproteobacteria	Hylemonella gracilis ATCC 19624	Bacteria
PDZG01000167.1	GCA_002735645.1	gg-aa	gaaca	Betaproteobacteria	Iodobacter sp. BJB302	Bacteria
JQKD01000107.1	GCA_000745855.1	gg-aa	gaaca	Betaproteobacteria	Xenophilus azovorans DSM 13620	Bacteria
LBNE01000019.1	GCA_000988095.1	gg-aa	gaaca	Betaproteobacteria	Kerstersia gyiorum	Bacteria
CP004885.1	GCA_000477435.1	gg-aa	gaaca	Betaproteobacteria	Candidatus Symbiobacter mobilis CR	Bacteria
CP010951.1	GCA_001580455.1	gg-aa	gaaca	Betaproteobacteria	Ramlibacter tataouinensis	Bacteria
CP011774.1	GCA_001412535.1	gg-aa	gaaca	Betaproteobacteria	Limnohabitans sp. 63ED37-2	Bacteria
LMCQ01000025.1	GCA_001424835.1	gg-aa	gaaca	Betaproteobacteria	Variovorax sp. Root318D1	Bacteria
FWXD01000083.1	GCA_900176275.1	gg-aa	gaaca	Betaproteobacteria	Andreprevotia lacus DSM 23236	Bacteria
CP019240.1	GCA_001955735.1	gg-aa	gaaca	Betaproteobacteria	Rhodoferax antarcticus	Bacteria
CP001154.1	GCA_000021025.1	gg-aa	gaaca	Betaproteobacteria	Laribacter hongkongensis HLHK9	Bacteria
BBYR01000090.1	GCA_001293525.1	gg-aa	gaaca	Betaproteobacteria	Ideonella sakaiensis	Bacteria
LFRI01000030.1	GCA_001447195.1	gg-aa	gaaca	Betaproteobacteria	Aquabacterium parvum	Bacteria
ABCT01000008.1	GCA_000170915.1	gg-aa	gaaca	Betaproteobacteria	Limnobacter sp. MED105	Bacteria
AFAL01000415.1	GCA_000193225.2	gg-aa	gaaca	Betaproteobacteria	Verminephrobacter aporrectodeae subsp. tuberculatae At4	Bacteria
LIVN01000056.1	GCA_001302325.1	gg-aa	gaaca	Betaproteobacteria	Gulbenkiania mobilis	Bacteria
BCTC01000301.1	GCA_001571085.1	gg-aa	gaaca	Betaproteobacteria	Azohydromonas lata NBRC 102462	Bacteria
AP014683.1	GCA_000828975.1	gg-aa	gaaca	Betaproteobacteria	Burkholderiales bacterium GJ-E10	Bacteria
CP003915.1	GCA_000521505.1	gg-aa	gaaca	Betaproteobacteria	Advenella mimigardefordensis DPN7	Bacteria
AUCH01000043.1	GCA_000429665.1	gg-aa	gaaca	Betaproteobacteria	Azovibrio restrictus DSM 23866	Bacteria
CP011401.1	GCA_001307565.1	gg-aa	gaaca	Betaproteobacteria	Bordetella pertussis	Bacteria
LYVQ01000318.1	GCA_001984095.1	gg-aa	gaaca	Betaproteobacteria	Pelomonas sp. KK5	Bacteria
PEFL01000001.1	GCA_002754475.1	gg-aa	gaaca	Betaproteobacteria	Comamonas sp. 26	Bacteria
CP019169.1	GCA_001953215.1	gg-aa	gaaca	Betaproteobacteria	Betaproteobacteria bacterium GR16-43	Bacteria
AXWS01000006.1	GCA_000482785.1	gg-aa	gaaca	Betaproteobacteria	Derxia gummosa DSM 723	Bacteria
BCWK01000040.1	GCA_001592165.1	gg-aa	gaaca	Betaproteobacteria	Caldimonas taiwanensis NBRC 104434	Bacteria
CP017668.1	GCA_001808185.1	gg-aa	gaaca	Betaproteobacteria	Jeongeupia sp. USM3	Bacteria
CP012073.1	GCA_001262075.1	gg-aa	gaaca	Betaproteobacteria	Ottowia sp. oral taxon 894	Bacteria
AP012547.1	GCA_000828635.1	gg-aa	gaaca	Betaproteobacteria	Sulfuritalea hydrogenivorans sk43H	Bacteria
CP013692.1	GCA_001477625.1	gg-aa	gaaca	Betaproteobacteria	Paucibacter sp. KCTC 42545	Bacteria
FOKZ01000055.1	GCA_900112285.1	gg-aa	gaaca	Betaproteobacteria	Polaromonas sp. OV174	Bacteria
FQUZ01000052.1	GCA_900129055.1	gg-aa	gaaca	Betaproteobacteria	Lampropedia hyalina DSM 16112	Bacteria
CP010554.1	GCA_000934545.1	gg-aa	gaaca	Betaproteobacteria	Rugosibacter aromaticivorans	Bacteria
JHZJ01000014.1	GCA_000621025.1	gg-aa	gaaca	Betaproteobacteria	Brackiella oedipodis DSM 13743	Bacteria
LMKO01000022.1	GCA_001421705.1	gg-aa	gaaca	Betaproteobacteria	Xylophilus sp. Leaf220	Bacteria
KB889967.1	GCA_000372885.1	gg-aa	gaaca	Betaproteobacteria	Methyloversatilis thermotolerans	Bacteria
FOGD01000026.1	GCA_900111115.1	gg-aa	gaaca	Betaproteobacteria	Giesbergeria anulus	Bacteria
FPIQ01000001.1	GCA_900119085.1	gg-aa	gaaca	Betaproteobacteria	Nitrosovibrio sp. Nv17	Bacteria
LFDT01000055.1	GCA_001037925.1	gg-aa	gaaca	Betaproteobacteria	Vogesella sp. EB	Bacteria
KB894792.1	GCA_000374625.1	gg-aa	gaaca	Betaproteobacteria	Brachymonas chironomi DSM 19884	Bacteria
JHVK01000054.1	GCA_000620105.1	gg-aa	gaaca	Betaproteobacteria	Microvirgula aerodenitrificans DSM 15089	Bacteria
FOVE01000035.1	GCA_900115065.1	gg-aa	gaaca	Betaproteobacteria	Formivibrio citricus	Bacteria
CR555306.1	GCA_000025965.1	gg-aa	gaaca	Betaproteobacteria	Aromatoleum aromaticum EbN1	Bacteria
CVTY01000004.1	GCA_001182045.1	gg-aa	gaaca	Betaproteobacteria	Dakarella massiliensis	Bacteria
CP002449.1	GCA_000179015.2	gg-aa	gaaca	Betaproteobacteria	Alicycliphilus denitrificans BC	Bacteria
AFWK01000027.1	GCA_002003525.1	gg-aa	gaaca	Betaproteobacteria	Basilea psittacipulmonis DSM 24701	Bacteria
FMWY01000014.1	GCA_900103145.1	gg-aa	gaaca	Betaproteobacteria	Nitrosospira sp. Nsp18	Bacteria
AYSW01000023.1	GCA_000566705.1	gg-aa	gaaca	Betaproteobacteria	Robbsia andropogonis Ba3549	Bacteria
ALEE01000063.1	GCA_000282995.1	gg-aa	gaaca	Betaproteobacteria	Melaminivora alkalimesophila	Bacteria
CP001281.2	GCA_000021765.1	gg-aa	gaaca	Betaproteobacteria	Thauera sp. MZ1T	Bacteria
MWUM01000053.1	GCA_002028455.1	gg-aa	gaaca	Betaproteobacteria	Zoogloea sp. LCSB751	Bacteria
JTKY01000044.1	GCA_000807215.1	gg-aa	gaaca	Betaproteobacteria	Tepidimonas taiwanensis	Bacteria
CAFB01000055.1	GCA_000227585.1	gg-aa	gaaca	Betaproteobacteria	Candidatus Glomeribacter gigasporarum BEG34	Bacteria
LMIH01000036.1	GCA_001428645.1	gg-aa	gaaca	Betaproteobacteria	Acidovorax sp. Root217	Bacteria
LMDM01000012.1	GCA_001425825.1	gg-aa	gaaca	Betaproteobacteria	Rhizobacter sp. Root1238	Bacteria
LMMV01000024.1	GCA_001422405.1	gg-aa	gaaca	Betaproteobacteria	Pseudorhodoferax sp. Leaf267	Bacteria
GL636064.1	GCA_000186425.1	gg-aa	gaaca	Betaproteobacteria	Lautropia mirabilis ATCC 51599	Bacteria
LQQU01000026.1	GCA_001619695.1	gg-aa	gaaca	Betaproteobacteria	Crenobacter luteus	Bacteria
JUHA01000011.1	GCA_000800095.1	gg-aa	gaaca	Betaproteobacteria	Methylibium sp. YR605	Bacteria
JHYS01000032.1	GCA_000688255.1	gg-aa	gaaca	Betaproteobacteria	Simplicispira psychrophila DSM 11588	Bacteria
GL883702.1	GCA_000205025.1	gg-aa	gaaca	Betaproteobacteria	Parasutterella excrementihominis YIT 11859	Bacteria
LT635859.1	GCA_900128485.1	gg-aa	gaaca	Betaproteobacteria	Duodenibacillus massiliensis	Bacteria
LT907988.1	GCA_900089455.2	gg-aa	gaaca	Betaproteobacteria	Orrella dioscoreae	Bacteria
ANOY02001500.1	GCA_000333675.2	gg-aa	gaaca	Betaproteobacteria	Pseudacidovorax intermedius NH-1	Bacteria
JH604862.1	GCA_000250875.1	gg-aa	gaaca	Betaproteobacteria	Sutterella parvirubra YIT 11816	Bacteria
JZUE01000061.1	GCA_000969605.1	gg-aa	gaaca	Betaproteobacteria	Aquincola tertiaricarbonis	Bacteria
JVMH01000093.1	GCA_001056285.1	gg-aa	gaata	Betaproteobacteria	Oligella urethralis	Bacteria
MQNN01000100.1	GCA_002284945.1	gg-aa	gaaca	Betaproteobacteria	Candidatus Dactylopiibacterium carminicum	Bacteria
JADZ01000076.1	GCA_000518645.1	gg-aa	gaaca	Betaproteobacteria	Curvibacter gracilis ATCC BAA-807	Bacteria
FOAV01000035.1	GCA_900109745.1	gg-aa	gaaca	Betaproteobacteria	Roseateles sp. YR242	Bacteria
LAQT01000020.1	GCA_001294205.1	gg-aa	gaaca	Betaproteobacteria	Amantichitinum ursilacus	Bacteria
AQWL01000003.1	GCA_000376425.1	gg-aa	gaaca	Betaproteobacteria	Thiobacillus denitrificans DSM 12475	Bacteria
ATUI01000042.1	GCA_000420125.1	gg-aa	gaaca	Betaproteobacteria	Rubrivivax benzoatilyticus JA2 = ATCC BAA-35	Bacteria
ATZZ01000044.1	GCA_000428465.1	gg-aa	gaaca	Betaproteobacteria	Chitinimonas koreensis DSM 17726	Bacteria
CP001715.1	GCA_000024165.1	gg-aa	gaaca	Betaproteobacteria	Candidatus Accumulibacter phosphatis clade IIA str. UW-1	Bacteria
JPOE01000002.1	GCA_000733775.1	gg-aa	gaaca	Betaproteobacteria	Thiomonas sp. FB-Cd	Bacteria
JANU01000013.1	GCA_001044395.1	gg-aa	gaaca	Betaproteobacteria	Caenimonas sp. SL110	Bacteria
NINW01000044.1	GCA_002188465.1	gg-aa	gaaca	Betaproteobacteria	Pigmentiphaga sp. NML080357	Bacteria
AZRA01000044.1	GCA_000689195.1	gg-aa	gaaca	Betaproteobacteria	Sphaerotilus natans subsp. natans DSM 6575	Bacteria
CBXV010000008.1	GCA_000820845.2	gg-aa	gaaca	Blastocatellia	Pyrinomonas methylaliphatogenes	Bacteria
CP002514.1	GCA_000226295.1	gg-aa	gaact	Blastocatellia	Chloracidobacterium thermophilum B	Bacteria
AP012051.1	GCA_000284335.1	gg-aa	gaaca	Caldisericia	Caldisericum exile AZM16c01	Bacteria
CM001402.1	GCA_000241815.1	gg-aa	gaaca	Calditrichae	Caldithrix abyssi DSM 13497	Bacteria
CU466930.1	GCA_000146065.1	ag-aa	gaata	Candidatus Cloacimonetes	Candidatus Cloacimonas acidaminovorans str. Evry	Bacteria
FAOP01000004.1	GCA_001485625.1	gg-aa	gaaca	Candidatus Kryptonia	Candidatus Kryptonium thompsoni	Bacteria
CP007496.1	GCA_000803625.1	gg-aa	gaaca	Candidatus Saccharibacteria	Candidatus Saccharibacteria oral taxon TM7x	Bacteria
CCSC01000001.1	GCA_000756735.1	gg-aa	gaaca	Chlamydiae	Candidatus Rubidus massiliensis	Bacteria
KE360587.1	GCA_000417735.2	gg-aa	gaaca	Chlamydiae	Chlamydia avium	Bacteria
CWGJ01000021.1	GCA_900000175.1	gg-aa	gaaca	Chlamydiae	Estrella lausannensis	Bacteria
BCPZ01000131.1	GCA_001950615.1	gg-aa	gaaca	Chlamydiae	Candidatus Protochlamydia sp. W-9	Bacteria
FCNU01000016.1	GCA_001545115.1	gg-aa	gaaca	Chlamydiae	Parachlamydia sp. C2	Bacteria
FR872582.1	GCA_000237205.1	gg-aa	gaaca	Chlamydiae	Simkania negevensis Z	Bacteria
JSDQ01000106.1	GCA_000813665.1	gg-aa	gaaca	Chlamydiae	Neochlamydia sp. EPS4	Bacteria
BBPT01000010.1	GCA_000829755.1	gg-aa	gaaca	Chlamydiae	Parachlamydiaceae bacterium HS-T3	Bacteria
CCEJ010000017.1	GCA_000750955.1	gg-aa	gaaca	Chlamydiae	Criblamydia sequanensis CRIB-18	Bacteria
CP001928.1	GCA_000092785.1	gg-aa	gaaca	Chlamydiae	Waddlia chondrophila WSU 86-1044	Bacteria
JYPE01000015.1	GCA_001567325.1	gg-aa	gaaca	Chlorobi	Chlorobi bacterium OLB4	Bacteria
LDXS01000003.1	GCA_001302225.1	gg-aa	gaaca	Chlorobi	Chlorobi bacterium NICIL-2	Bacteria
CP000096.1	GCA_000012485.1	gg-aa	gaaca	Chlorobi	Chlorobium luteolum DSM 273	Bacteria
CP016432.1	GCA_001687065.1	gg-aa	gaaca	Chlorobi	Prosthecochloris sp. CIB 2401	Bacteria
CP001100.1	GCA_000020525.1	gg-aa	gaaca	Chlorobi	Chloroherpeton thalassium ATCC 35110	Bacteria
LLZO01000036.1	GCA_001567545.1	gg-aa	gaaca	Chlorobi	Chlorobi bacterium OLB5	Bacteria
LMYZ01000190.1	GCA_001567195.1	gg-aa	gaaca	Chlorobi	Chlorobi bacterium OLB7	Bacteria
AE006470.1	GCA_000006985.1	gg-aa	gaaca	Chlorobi	Chlorobium tepidum TLS	Bacteria
CP000607.1	GCA_000016085.1	gg-aa	gaaca	Chlorobi	Chlorobium phaeovibrioides DSM 265	Bacteria
CP000686.1	GCA_000016665.1	cg-aa	gaaga	Chloroflexi	Roseiflexus sp. RS-1	Bacteria
CP001823.1	GCA_000024985.1	gg-aa	gaaca	Chloroflexi	Sphaerobacter thermophilus DSM 20745	Bacteria
DF968179.1	GCA_001192795.1	gg-aa	gaaca	Chloroflexi	Flexilinea flocculi	Bacteria
DF967972.1	GCA_001050235.2	gg-aa	gaaca	Chloroflexi	Longilinea arvoryzae	Bacteria
CP019865.1	GCA_002007825.1	gg-aa	gaaca	Chloroflexi	Dehalococcoides mccartyi	Bacteria
LGKO01000002.1	GCA_001306145.1	gg-aa	gaaca	Chloroflexi	Thermanaerothrix daxensis	Bacteria
CP001275.1	GCA_000021685.1	gg-aa	gaacg	Chloroflexi	Thermomicrobium roseum DSM 5159	Bacteria
PDJQ01000001.1	GCA_002563855.1	gg-aa	gaaca	Chloroflexi	Thermoflexus hugenholtzii	Bacteria
JWSX01001719.1	GCA_002148365.1	gg-aa	gaaca	Chloroflexi	Litorilinea aerophila	Bacteria
BBZA01000247.1	GCA_001293545.1	gg-aa	gaaca	Chloroflexi	Ardenticatena maritima	Bacteria
NQWI01000271.1	GCA_002532535.1	gg-aa	gaacg	Chloroflexi	Chloroflexi bacterium Kir15-3F	Bacteria
CAGS01000547.1	GCA_000297255.1	gg-aa	gaaca	Chloroflexi	Nitrolancea hollandica Lb	Bacteria
LT859958.1	GCA_900184705.1	gg-aa	gaaca	Chloroflexi	Brevefilum fermentans	Bacteria
ADVG01000004.1	GCA_000178855.1	gg-aa	gaaca	Chloroflexi	Ktedonobacter racemifer DSM 44963	Bacteria
LYXE01000016.1	GCA_002532075.1	gg-aa	gaacg	Chloroflexi	Candidatus Chloroploca asiatica	Bacteria
LGCK01000014.1	GCA_001306095.1	gg-aa	gaaca	Chloroflexi	Leptolinea tardivitalis	Bacteria
GL501405.1	GCA_000152145.1	gg-aa	gaacg	Chloroflexi	Oscillochloris trichoides DG-6	Bacteria
BDGT01000110.1	GCA_001748285.1	gg-aa	gaaca	Chloroflexi	Thermogemmatispora onikobensis	Bacteria
LGCL01000043.1	GCA_001306115.1	gg-aa	gaaca	Chloroflexi	Ornatilinea apprima	Bacteria
FYEK01000008.1	GCA_900187885.1	gg-aa	gaaca	Chloroflexi	Thermoflexus hugenholtzii JAD2	Bacteria
KQ758903.1	GCA_001466665.1	gg-aa	gaaca	Chloroflexi	Dehalogenimonas alkenigignens	Bacteria
LWQS01000112.1	GCA_001650695.1	gg-aa	gaacg	Chloroflexi	Chloroflexus islandicus	Bacteria
LGHJ01000009.1	GCA_001306055.1	gg-aa	gaaca	Chloroflexi	Bellilinea caldifistulae	Bacteria
AP012337.1	GCA_000281175.1	gg-aa	gaaca	Chloroflexi	Caldilinea aerophila DSM 14535 = NBRC 104270	Bacteria
CP017039.1	GCA_001717545.1	gg-aa	gaaca	Chloroflexi	Anaerolineaceae bacterium oral taxon 439	Bacteria
LJCR01000098.1	GCA_001399705.1	gg-aa	gaaca	Chloroflexi	Kouleothrix aurantiaca	Bacteria
JQMP01000001.1	GCA_000744775.1	gg-aa	gaaca	Chloroflexi	Thermorudis peleae	Bacteria
CP002432.1	GCA_000177635.2	gg-aa	gaaca	Chrysiogenetes	Desulfurispirillum indicum S5	Bacteria
MFFG01000042.1	GCA_001777815.1	-----	aaatt	CPR	Candidatus Doudnabacteria bacterium RIFCSPLOWO2_02_FULL_48_8	Bacteria
MHIM01000011.1	GCA_001817505.1	-----	-----	CPR	Candidatus Buchananbacteria bacterium RIFCSPLOWO2_01_FULL_39_33	Bacteria
LBSS01000004.1	GCA_000992055.1	-----	-----	CPR	Candidatus Moranbacteria bacterium GW2011_GWF2_37_11	Bacteria
MHHZ01000010.1	GCA_001817255.1	-----	-----	CPR	Candidatus Buchananbacteria bacterium RBG_13_36_9	Bacteria
PCRP01000072.1	GCA_002772035.1	-----	-----	CPR	Candidatus Nealsonbacteria bacterium CG23_combo_of_CG06-09_8_20_14_all_38_19	Bacteria
MFHG01000022.1	GCA_001778535.1	-----	-----	CPR	Candidatus Giovannonibacteria bacterium RIFCSPHIGHO2_01_FULL_48_47	Bacteria
MHQT01000027.1	GCA_001820755.1	-----	-----	CPR	Candidatus Sungbacteria bacterium RIFCSPLOWO2_01_FULL_60_25	Bacteria
MHWE01000018.1	GCA_001823995.1	-----	-----	CPR	Candidatus Zambryskibacteria bacterium RIFCSPLOWO2_01_FULL_45_21	Bacteria
MFHY01000002.1	GCA_001780595.1	-----	-----	CPR	Candidatus Giovannonibacteria bacterium RIFCSPLOWO2_01_FULL_43_160	Bacteria
MFJP01000008.1	GCA_001779275.1	-----	-----	CPR	Candidatus Gottesmanbacteria bacterium RIFCSPHIGHO2_12_FULL_40_13	Bacteria
MHJG01000010.1	GCA_001818695.1	-----	-----	CPR	Candidatus Harrisonbacteria bacterium RIFCSPHIGHO2_02_FULL_42_16	Bacteria
MHMD01000007.1	GCA_001819295.1	aagaa	-----	CPR	Candidatus Nealsonbacteria bacterium RIFCSPHIGHO2_02_FULL_43_13	Bacteria
MHIW01000010.1	GCA_001817715.1	ag-aa	gaata	CPR	Candidatus Colwellbacteria bacterium RIFCSPHIGHO2_12_FULL_43_12	Bacteria
MHQE01000031.1	GCA_001822225.1	ag-aa	gaata	CPR	Candidatus Sungbacteria bacterium RIFCSPHIGHO2_01_FULL_51_22	Bacteria
MHIX01000008.1	GCA_001817735.1	ag-aa	gaata	CPR	Candidatus Colwellbacteria bacterium RIFCSPHIGHO2_12_FULL_44_17	Bacteria
PCYK01000016.1	GCA_002774835.1	ag-aa	gaata	CPR	Candidatus Vogelbacteria bacterium CG10_big_fil_rev_8_21_14_0_10_49_38	Bacteria
LBUN01000006.1	GCA_000992615.1	ag-aa	gaata	CPR	Candidatus Falkowbacteria bacterium GW2011_GWF1_38_22	Bacteria
MEUV01000030.1	GCA_001772575.1	ag-aa	gaata	CPR	candidate division WWE3 bacterium RBG_19FT_COMBO_34_6	Bacteria
MHOH01000002.1	GCA_001820015.1	ag-aa	gaata	CPR	Candidatus Spechtbacteria bacterium RIFCSPLOWO2_01_FULL_43_12	Bacteria
MFWY01000009.1	GCA_001787375.1	ag-aa	gaata	CPR	Candidatus Pacebacteria bacterium RIFOXYC1_FULL_39_21	Bacteria
MHSW01000029.1	GCA_001822895.1	ag-aa	gaata	CPR	Candidatus Terrybacteria bacterium RIFCSPLOWO2_01_FULL_40_23	Bacteria
PCUR01000009.1	GCA_002771035.1	ag-aa	gaata	CPR	Candidatus Gracilibacteria bacterium CG12_big_fil_rev_8_21_14_0_65_38_15	Bacteria
MHJM01000019.1	GCA_001818705.1	ag-aa	gaata	CPR	Candidatus Harrisonbacteria bacterium RIFCSPLOWO2_02_FULL_45_10c	Bacteria
MFQR01000056.1	GCA_001783135.1	ag-aa	gaata	CPR	Candidatus Magasanikbacteria bacterium RIFOXYA2_FULL_44_8	Bacteria
PCYJ01000007.1	GCA_002774785.1	ag-aa	gaata	CPR	Candidatus Vogelbacteria bacterium CG10_big_fil_rev_8_21_14_0_10_50_13	Bacteria
MGJT01000011.1	GCA_001794415.1	ag-ag	cagaa	CPR	Candidatus Yanofskybacteria bacterium RIFCSPHIGHO2_02_FULL_43_15c	Bacteria
MFLU01000016.1	GCA_001783335.1	agata	gagtc	CPR	Candidatus Kaiserbacteria bacterium RIFCSPLOWO2_01_FULL_50_24	Bacteria
MHHT01000040.1	GCA_001817135.1	gaata	aaatg	CPR	Candidatus Andersenbacteria bacterium RIFCSPHIGHO2_12_FULL_46_9	Bacteria
MEXG01000003.1	GCA_001773615.1	gg-aa	gaaca	CPR	Candidatus Amesbacteria bacterium RIFCSPHIGHO2_01_FULL_48_32	Bacteria
MFKJ01000023.1	GCA_001779535.1	gg-aa	gaaca	CPR	Candidatus Jorgensenbacteria bacterium RIFCSPHIGHO2_02_FULL_45_20	Bacteria
MHUN01000022.1	GCA_001823475.1	gg-aa	gaaca	CPR	Candidatus Wildermuthbacteria bacterium RIFCSPLOWO2_12_FULL_49_9	Bacteria
PFAL01000022.1	GCA_002773625.1	gg-aa	gaaca	CPR	Candidatus Falkowbacteria bacterium CG10_big_fil_rev_8_21_14_0_10_37_18	Bacteria
MFPP01000017.1	GCA_001782755.1	gg-aa	gaaca	CPR	Candidatus Levybacteria bacterium RIFOXYD1_FULL_40_21	Bacteria
MHLG01000009.1	GCA_001821375.1	gg-aa	gaaca	CPR	Candidatus Liptonbacteria bacterium RIFOXYD1_FULL_36_11	Bacteria
MHOD01000002.1	GCA_001821805.1	gg-aa	gaaca	CPR	Candidatus Spechtbacteria bacterium RIFCSPHIGHO2_01_FULL_43_30	Bacteria
LJNG01000004.1	GCA_001302985.1	gg-aa	gaaca	CPR	Parcubacteria bacterium DG_74_3	Bacteria
MHTE01000041.1	GCA_001822985.1	gg-aa	gaaca	CPR	Candidatus Veblenbacteria bacterium RIFOXYC2_FULL_42_11	Bacteria
LBQJ01000002.1	GCA_000990755.1	gg-aa	gaaca	CPR	Candidatus Campbellbacteria bacterium GW2011_GWC2_35_28	Bacteria
MHKG01000027.1	GCA_001818335.1	gg-aa	gaaca	CPR	Candidatus Kerfeldbacteria bacterium RIFCSPLOWO2_12_FULL_43_9	Bacteria
LCPT01000006.1	GCA_001003755.1	gg-aa	gaaca	CPR	Candidatus Beckwithbacteria bacterium GW2011_GWC2_49_11	Bacteria
PCYI01000012.1	GCA_002774795.1	gg-aa	gaaca	CPR	Candidatus Vogelbacteria bacterium CG10_big_fil_rev_8_21_14_0_10_51_16	Bacteria
MEZT01000019.1	GCA_001774375.1	gg-aa	gaaca	CPR	Candidatus Berkelbacteria bacterium RBG_13_40_8	Bacteria
MFXA01000061.1	GCA_001787455.1	gg-aa	gaaca	CPR	Candidatus Peregrinibacteria bacterium RIFCSPLOWO2_01_FULL_39_12	Bacteria
MFUH01000036.1	GCA_001785635.1	gg-aa	gaaca	CPR	Candidatus Nomurabacteria bacterium RIFCSPHIGHO2_02_FULL_42_24	Bacteria
MHUT01000019.1	GCA_001823535.1	gg-aa	gaaca	CPR	Candidatus Yonathbacteria bacterium RIFCSPHIGHO2_02_FULL_44_14	Bacteria
PFDK01000021.1	GCA_002772645.1	gg-aa	gaacg	CPR	Candidatus Pacebacteria bacterium CG10_big_fil_rev_8_21_14_0_10_56_10	Bacteria
PFFG01000009.1	GCA_002783265.1	gg-aa	gaacg	CPR	Candidatus Gracilibacteria bacterium CG17_big_fil_post_rev_8_21_14_2_50_48_13	Bacteria
MFRW01000011.1	GCA_001786575.1	gg-aa	gaaca	CPR	Candidatus Moranbacteria bacterium RIFCSPHIGHO2_01_FULL_55_24	Bacteria
MFHI01000032.1	GCA_001778555.1	gg-aa	gaaca	CPR	Candidatus Giovannonibacteria bacterium RIFCSPHIGHO2_02_43_13	Bacteria
LBXK01000050.1	GCA_000995395.1	gg-aa	gaaca	CPR	candidate division CPR2 bacterium GW2011_GWD2_39_7	Bacteria
MHCI01000008.1	GCA_001816905.1	gg-aa	gaaca	CPR	Candidatus Chisholmbacteria bacterium RIFCSPHIGHO2_01_FULL_49_18	Bacteria
MEUW01000001.1	GCA_001772805.1	gg-aa	gaaca	CPR	candidate division WWE3 bacterium RBG_19FT_COMBO_53_11	Bacteria
MGIW01000005.1	GCA_001793945.1	gg-aa	gaaca	CPR	Candidatus Wolfebacteria bacterium RIFOXYD12_FULL_48_21	Bacteria
PFLO01000003.1	GCA_002784585.1	gg-aa	gaaca	CPR	Candidatus Pacebacteria bacterium CG_4_10_14_0_8_um_filter_43_12	Bacteria
MESX01000009.1	GCA_001771155.1	gg-aa	gaaca	CPR	candidate division CPR3 bacterium RIFOXYA2_FULL_35_13	Bacteria
LBUO01000012.1	GCA_000992605.1	gg-aa	gaaca	CPR	Candidatus Shapirobacteria bacterium GW2011_GWF1_38_23	Bacteria
MHKJ01000007.1	GCA_001818355.1	gg-aa	gaaca	CPR	Candidatus Kerfeldbacteria bacterium RIFOXYC2_FULL_38_9	Bacteria
MGDQ01000025.1	GCA_001790975.1	gg-aa	gaaca	CPR	Candidatus Uhrbacteria bacterium RIFCSPHIGHO2_01_FULL_46_23	Bacteria
MFCS01000029.1	GCA_001776975.1	gg-aa	gaacg	CPR	Candidatus Daviesbacteria bacterium RIFCSPHIGHO2_01_FULL_41_45	Bacteria
MHQC01000047.1	GCA_001820565.1	gg-aa	gaaca	CPR	Candidatus Sungbacteria bacterium RIFCSPHIGHO2_01_FULL_47_32	Bacteria
PEUE01000004.1	GCA_002780785.1	gg-aa	gaaca	CPR	Candidatus Portnoybacteria bacterium CG02_land_8_20_14_3_00_45_8	Bacteria
MFGC01000039.1	GCA_001778085.1	gg-aa	gaaca	CPR	Candidatus Falkowbacteria bacterium RIFOXYA2_FULL_47_9	Bacteria
MHNJ01000015.1	GCA_001819715.1	gg-aa	gaaca	CPR	Candidatus Ryanbacteria bacterium RIFCSPHIGHO2_01_FULL_44_130	Bacteria
PFBB01000017.1	GCA_002773475.1	gg-aa	gaaca	CPR	Candidatus Harrisonbacteria bacterium CG10_big_fil_rev_8_21_14_0_10_44_23	Bacteria
PFDV01000003.1	GCA_002772745.1	gg-aa	gaatg	CPR	Candidatus Peregrinibacteria bacterium CG10_big_fil_rev_8_21_14_0_10_55_24	Bacteria
MFMY01000046.1	GCA_001783635.1	gg-aa	gaaca	CPR	Candidatus Kuenenbacteria bacterium RIFCSPHIGHO2_12_FULL_42_14	Bacteria
PFFC01000057.1	GCA_002781465.1	gg-aa	gaaca	CPR	Candidatus Moranbacteria bacterium CG17_big_fil_post_rev_8_21_14_2_50_41_107	Bacteria
MFMZ01000040.1	GCA_001781935.1	gg-aa	gaaca	CPR	Candidatus Kuenenbacteria bacterium RIFCSPLOWO2_02_FULL_42_16	Bacteria
MHKW01000011.1	GCA_001818545.1	gg-aa	gaaca	CPR	Candidatus Liptonbacteria bacterium RIFCSPHIGHO2_01_FULL_56_18b	Bacteria
MHOG01000036.1	GCA_001821845.1	gg-aa	gaaca	CPR	Candidatus Spechtbacteria bacterium RIFCSPLOWO2_01_FULL_38_20	Bacteria
LCML01000003.1	GCA_001002615.1	gg-aa	gaaca	CPR	Candidatus Beckwithbacteria bacterium GW2011_GWA1_46_30	Bacteria
MHPL01000049.1	GCA_001820375.1	gg-aa	gaaca	CPR	Candidatus Staskawiczbacteria bacterium RIFOXYB2_FULL_32_9	Bacteria
CP013062.1	GCA_001430755.1	gg-aa	gaacg	CPR	Candidatus Peribacter riflensis	Bacteria
PCQX01000005.1	GCA_002771775.1	gg-aa	gaaca	CPR	Candidatus Yonathbacteria bacterium CG23_combo_of_CG06-09_8_20_14_all_46_18	Bacteria
MHHX01000013.1	GCA_001817215.1	gg-aa	gaaca	CPR	Candidatus Brennerbacteria bacterium RIFOXYC1_FULL_41_11	Bacteria
PFCN01000017.1	GCA_002774705.1	gg-aa	gaaca	CPR	Candidatus Niyogibacteria bacterium CG10_big_fil_rev_8_21_14_0_10_42_19	Bacteria
MHKZ01000003.1	GCA_001818615.1	gg-aa	gaaca	CPR	Candidatus Liptonbacteria bacterium RIFCSPLOWO2_01_FULL_45_15	Bacteria
MHUA01000007.1	GCA_001824955.1	gg-aa	-----	CPR	Candidatus Wildermuthbacteria bacterium RIFCSPHIGHO2_02_FULL_49_17	Bacteria
PFAH01000002.1	GCA_002773725.1	gg-aa	gaaca	CPR	Candidatus Colwellbacteria bacterium CG10_big_fil_rev_8_21_14_0_10_42_22	Bacteria
MHTF01000046.1	GCA_001823015.1	gg-aa	gaaca	CPR	Candidatus Veblenbacteria bacterium RIFOXYD1_FULL_43_11	Bacteria
MHKD01000044.1	GCA_001818775.1	gg-aa	gaaca	CPR	Candidatus Kerfeldbacteria bacterium RIFCSPHIGHO2_12_FULL_48_17	Bacteria
PFLH01000062.1	GCA_002785085.1	gg-aa	gaaca	CPR	Candidatus Roizmanbacteria bacterium CG_4_10_14_0_8_um_filter_35_28	Bacteria
MHST01000019.1	GCA_001822855.1	gg-aa	gaaca	CPR	Candidatus Terrybacteria bacterium RIFCSPHIGHO2_01_FULL_58_15	Bacteria
MFFJ01000003.1	GCA_001777875.1	gg-aa	gaaca	CPR	Candidatus Doudnabacteria bacterium RIFCSPLOWO2_12_FULL_47_12	Bacteria
MFNN01000029.1	GCA_001783775.1	gg-aa	gaaca	CPR	Candidatus Levybacteria bacterium RIFCSPHIGHO2_01_FULL_38_12	Bacteria
MHSZ01000011.1	GCA_001824745.1	gg-aa	gaaca	CPR	Candidatus Terrybacteria bacterium RIFCSPLOWO2_01_FULL_58_14	Bacteria
PFAZ01000007.1	GCA_002773535.1	gg-aa	gaaca	CPR	Candidatus Harrisonbacteria bacterium CG10_big_fil_rev_8_21_14_0_10_40_38	Bacteria
MHCP01000032.1	GCA_001816655.1	gg-aa	gaaca	CPR	Candidatus Woykebacteria bacterium RBG_13_40_15	Bacteria
MFDD01000011.1	GCA_001776775.1	gg-aa	gaaca	CPR	Candidatus Daviesbacteria bacterium RIFCSPHIGHO2_02_FULL_43_12	Bacteria
MHJU01000036.1	GCA_001818155.1	gg-aa	gaaca	CPR	Candidatus Jacksonbacteria bacterium RIFCSPLOWO2_02_FULL_44_20	Bacteria
MGBR01000001.1	GCA_001788355.1	gg-aa	gaaca	CPR	Candidatus Roizmanbacteria bacterium RIFOXYD1_FULL_38_12	Bacteria
MHJW01000015.1	GCA_001818185.1	gg-aa	gaaca	CPR	Candidatus Jacksonbacteria bacterium RIFOXYA2_FULL_43_12	Bacteria
MHOJ01000005.1	GCA_001821885.1	gg-aa	gaaca	CPR	Candidatus Spechtbacteria bacterium RIFCSPLOWO2_02_FULL_38_8	Bacteria
CP005957.1	GCA_000392435.1	gg-aa	gaaca	CPR	Candidatus Saccharimonas aalborgensis	Bacteria
MFWU01000008.1	GCA_001787385.1	gg-aa	gaaca	CPR	Candidatus Pacebacteria bacterium RIFCSPLOWO2_01_FULL_47_12	Bacteria
MFZH01000032.1	GCA_001787945.1	gg-aa	gaaca	CPR	Candidatus Roizmanbacteria bacterium RIFCSPHIGHO2_01_FULL_39_24	Bacteria
MNZJ01000031.1	GCA_001873565.1	gg-aa	gaaca	CPR	Candidatus Peregrinibacteria bacterium CG2_30_44_17	Bacteria
MEXE01000013.1	GCA_001775555.1	gg-aa	gaaca	CPR	Candidatus Amesbacteria bacterium RBG_19FT_COMBO_48_16	Bacteria
MHCL01000010.1	GCA_001816915.1	gg-aa	gaaca	CPR	Candidatus Chisholmbacteria bacterium RIFCSPLOWO2_01_FULL_49_14	Bacteria
PCUO01000005.1	GCA_002771015.1	gg-aa	gaaca	CPR	Candidatus Yonathbacteria bacterium CG17_big_fil_post_rev_8_21_14_2_50_43_9	Bacteria
LBXJ01000032.1	GCA_000995385.1	gg-aa	gaaca	CPR	candidate division CPR2 bacterium GW2011_GWD1_39_7	Bacteria
LCBG01000001.1	GCA_000997055.1	gg-aa	gaaca	CPR	Candidatus Uhrbacteria bacterium GW2011_GWB2_41_36	Bacteria
MHLA01000015.1	GCA_001818625.1	gg-aa	gaaca	CPR	Candidatus Liptonbacteria bacterium RIFCSPLOWO2_01_FULL_52_25	Bacteria
CP011215.1	GCA_001029775.1	gg-aa	gaaca	CPR	Candidatus Campbellbacteria bacterium GW2011_OD1_34_28	Bacteria
MFYG01000020.1	GCA_001789045.1	gg-aa	gaacg	CPR	Candidatus Peribacteria bacterium RIFCSPLOWO2_12_FULL_55_15	Bacteria
MHJV01000027.1	GCA_001818175.1	gg-aa	gaaca	CPR	Candidatus Jacksonbacteria bacterium RIFCSPLOWO2_12_FULL_44_15b	Bacteria
MGKZ01000009.1	GCA_001795875.1	gg-aa	gaaca	CPR	Candidatus Yanofskybacteria bacterium RIFCSPLOWO2_12_FULL_44_13b	Bacteria
LBXQ01000005.1	GCA_000995565.1	gg-aa	gaaca	CPR	candidate division CPR2 bacterium GW2011_GWC1_39_9	Bacteria
MHTB01000037.1	GCA_001824755.1	gg-aa	gaaca	CPR	Candidatus Veblenbacteria bacterium RIFOXYA2_FULL_43_9	Bacteria
MESY01000047.1	GCA_001772225.1	gg-aa	gaaca	CPR	candidate division CPR3 bacterium RIFOXYB2_FULL_35_8	Bacteria
LCCD01000025.1	GCA_000997665.1	gg-aa	gaaca	CPR	Candidatus Jorgensenbacteria bacterium GW2011_GWF2_41_8	Bacteria
MFKB01000033.1	GCA_001779385.1	gg-aa	gaaca	CPR	Candidatus Gottesmanbacteria bacterium RIFCSPLOWO2_02_FULL_40_10	Bacteria
LCRX01000009.1	GCA_001004885.1	gg-aa	gaaca	CPR	Candidatus Magasanikbacteria bacterium GW2011_GWA2_56_11	Bacteria
LCGF01000018.1	GCA_000999555.1	gg-aa	gaaca	CPR	candidate division WWE3 bacterium GW2011_GWB2_43_22	Bacteria
MHPY01000012.1	GCA_001820555.1	gg-aa	gaaca	CPR	Candidatus Staskawiczbacteria bacterium RIFOXYD12_FULL_37_10	Bacteria
PFBM01000007.1	GCA_002773285.1	gg-aa	gaaca	CPR	Candidatus Kaiserbacteria bacterium CG10_big_fil_rev_8_21_14_0_10_59_10	Bacteria
MHNQ01000001.1	GCA_001819855.1	gg-aa	gaaca	CPR	Candidatus Ryanbacteria bacterium RIFCSPHIGHO2_02_FULL_47_25	Bacteria
PFIZ01000036.1	GCA_002783825.1	gg-aa	gaaca	CPR	Candidatus Yonathbacteria bacterium CG_4_10_14_3_um_filter_43_12	Bacteria
PCTT01000035.1	GCA_002771585.1	gg-aa	gaaca	CPR	Candidatus Campbellbacteria bacterium CG22_combo_CG10-13_8_21_14_all_36_13	Bacteria
MNYR01000012.1	GCA_001873195.1	gg-aa	gaaca	CPR	Candidatus Kuenenbacteria bacterium CG2_30_39_24	Bacteria
MHMY01000006.1	GCA_001819535.1	gg-aa	gaaca	CPR	Candidatus Portnoybacteria bacterium RIFCSPHIGHO2_01_FULL_40_12b	Bacteria
MHPO01000021.1	GCA_001820435.1	gg-aa	gaaca	CPR	Candidatus Staskawiczbacteria bacterium RIFOXYC1_FULL_37_52	Bacteria
LBWX01000003.1	GCA_000995065.1	gg-aa	gaaca	CPR	candidate division CPR2 bacterium GW2011_GWC2_39_35	Bacteria
LFCP01000002.1	GCA_001189155.1	gg-aa	gaaca	CPR	Parcubacteria bacterium C7867-006	Bacteria
MFQH01000001.1	GCA_001784325.1	gg-aa	gaaca	CPR	Candidatus Magasanikbacteria bacterium RIFCSPLOWO2_01_FULL_40_15	Bacteria
LCPW01000007.1	GCA_001003815.1	gg-aa	gaaca	CPR	candidate division CPR1 bacterium GW2011_GWC1_49_13	Bacteria
MEXB01000001.1	GCA_001773575.1	gg-aa	gaaca	CPR	Candidatus Adlerbacteria bacterium RIFOXYC1_FULL_48_26	Bacteria
MFAR01000036.1	GCA_001776285.1	gg-aa	gaaca	CPR	Candidatus Collierbacteria bacterium RIFOXYD1_FULL_46_26	Bacteria
MEYW01000031.1	GCA_001774155.1	gg-aa	gaaca	CPR	Candidatus Azambacteria bacterium RIFCSPLOWO2_02_FULL_46_11	Bacteria
MHMQ01000025.1	GCA_001819395.1	gg-aa	gaaca	CPR	Candidatus Niyogibacteria bacterium RIFCSPLOWO2_01_FULL_45_48	Bacteria
MHJJ01000002.1	GCA_001817915.1	gg-aa	gaaca	CPR	Candidatus Harrisonbacteria bacterium RIFCSPLOWO2_01_FULL_44_18	Bacteria
LCLU01000026.1	GCA_001002245.1	gg-aa	gaaca	CPR	Candidatus Azambacteria bacterium GW2011_GWC1_46_13	Bacteria
MHPF01000002.1	GCA_001820295.1	gg-aa	gaaca	CPR	Candidatus Staskawiczbacteria bacterium RIFOXYA1_FULL_37_15	Bacteria
CP011213.1	GCA_001029735.1	gg-aa	gaaca	CPR	Berkelbacteria bacterium GW2011_GWE1_39_12	Bacteria
MHOA01000001.1	GCA_001821765.1	gg-aa	gaaca	CPR	Candidatus Ryanbacteria bacterium RIFCSPLOWO2_12_FULL_44_26	Bacteria
MHOK01000024.1	GCA_001820055.1	gg-aa	gaaca	CPR	Candidatus Spechtbacteria bacterium RIFCSPLOWO2_12_FULL_38_22	Bacteria
MHCM01000003.1	GCA_001816955.1	gg-aa	gaaca	CPR	Candidatus Chisholmbacteria bacterium RIFCSPLOWO2_01_FULL_50_28	Bacteria
MGAF01000046.1	GCA_001789635.1	gg-aa	gaaca	CPR	Candidatus Roizmanbacteria bacterium RIFCSPLOWO2_01_FULL_35_13	Bacteria
MHCJ01000007.1	GCA_001816585.1	gg-aa	gaaca	CPR	Candidatus Chisholmbacteria bacterium RIFCSPHIGHO2_01_FULL_52_32	Bacteria
MHDB01000041.1	GCA_001816835.1	gg-aa	gaaca	CPR	Candidatus Woykebacteria bacterium RIFCSPLOWO2_01_FULL_43_14	Bacteria
MFJD01000014.1	GCA_001779095.1	gg-aa	gaaca	CPR	Candidatus Gottesmanbacteria bacterium RBG_16_52_11	Bacteria
MHCZ01000006.1	GCA_001816985.1	gg-aa	gaaca	CPR	Candidatus Woykebacteria bacterium RIFCSPHIGHO2_12_FULL_45_10	Bacteria
PFDG01000024.1	GCA_002772735.1	gg-aa	gaacg	CPR	Candidatus Pacebacteria bacterium CG10_big_fil_rev_8_21_14_0_10_42_12	Bacteria
MFEE01000007.1	GCA_001777545.1	gg-aa	gaaca	CPR	Candidatus Doudnabacteria bacterium RIFCSPHIGHO2_01_43_10	Bacteria
LCPK01000009.1	GCA_001003585.1	gg-aa	gaaca	CPR	Candidatus Amesbacteria bacterium GW2011_GWB1_48_13	Bacteria
MFCT01000023.1	GCA_001776675.1	gg-aa	gaaca	CPR	Candidatus Daviesbacteria bacterium RIFCSPHIGHO2_01_FULL_43_17	Bacteria
MHTY01000003.1	GCA_001823255.1	gg-aa	gaaca	CPR	Candidatus Wildermuthbacteria bacterium RIFCSPHIGHO2_02_FULL_48_16	Bacteria
MEXS01000025.1	GCA_001775645.1	gg-aa	gaaca	CPR	Candidatus Amesbacteria bacterium RIFOXYB1_FULL_47_12	Bacteria
LCBL01000003.1	GCA_000997185.1	gg-aa	gaaca	CPR	candidate division CPR2 bacterium GW2011_GWC1_41_48	Bacteria
MHMR01000027.1	GCA_001819415.1	gg-aa	gaaca	CPR	Candidatus Niyogibacteria bacterium RIFCSPLOWO2_02_FULL_45_13	Bacteria
CP011210.1	GCA_001029675.1	gg-aa	gaaca	CPR	Candidatus Beckwithbacteria bacterium GW2011_GWC1_49_16	Bacteria
MGIR01000001.1	GCA_001793855.1	gg-aa	gaaca	CPR	Candidatus Wolfebacteria bacterium RIFCSPLOWO2_01_FULL_45_19	Bacteria
PEXU01000035.1	GCA_002774635.1	gg-aa	gaaca	CPR	Candidatus Kerfeldbacteria bacterium CG08_land_8_20_14_0_20_40_16	Bacteria
PEYK01000048.1	GCA_002774385.1	gg-aa	gaaca	CPR	Candidatus Peregrinibacteria bacterium CG08_land_8_20_14_0_20_41_10	Bacteria
MHRE01000023.1	GCA_001820855.1	ggcgt	aatcg	CPR	Candidatus Taylorbacteria bacterium RIFCSPHIGHO2_01_FULL_45_63	Bacteria
LCEF01000014.1	GCA_000997565.1	gtcaa	ggaca	CPR	Candidatus Collierbacteria bacterium GW2011_GWA1_42_60	Bacteria
MHRT01000004.1	GCA_001821055.1	gtgaa	#NAME?	CPR	Candidatus Taylorbacteria bacterium RIFCSPHIGHO2_12_FULL_45_16	Bacteria
MHRZ01000002.1	GCA_001821115.1	gtgaa	#NAME?	CPR	Candidatus Taylorbacteria bacterium RIFCSPLOWO2_01_FULL_45_59	Bacteria
MEZK01000014.1	GCA_001776045.1	nn-nn	gaaca	CPR	Candidatus Beckwithbacteria bacterium RBG_13_42_9	Bacteria
MGJP01000045.1	GCA_001794335.1	#NAME?	gaaaa	CPR	Candidatus Yanofskybacteria bacterium RIFCSPHIGHO2_02_FULL_41_11	Bacteria
MFZF01000004.1	GCA_001789365.1	#NAME?	aaatt	CPR	Candidatus Roizmanbacteria bacterium RIFCSPHIGHO2_01_FULL_39_12b	Bacteria
MFBR01000035.1	GCA_001775005.1	#NAME?	aaact	CPR	Candidatus Curtissbacteria bacterium RIFCSPLOWO2_01_FULL_41_28	Bacteria
MLAW01000094.1	GCA_001890975.1	gg-aa	gaaca	Cyanobacteria	Roseofilum reptotaenium AO1-A	Bacteria
CDHJ01007043.1	GCA_001458455.1	gg-aa	gaaca	Cyanobacteria	Chrysosporum ovalisporum	Bacteria
MUGG01000223.1	GCA_002148405.1	gg-aa	gaaca	Cyanobacteria	Alkalinema sp. CACIAM 70d	Bacteria
MRCB01000064.1	GCA_001904635.1	-----	-----	Cyanobacteria/Melainabacteria group	Hydrococcus rivularis NIES-593	Bacteria
KB217478.1	GCA_000331305.1	-----	-----	Cyanobacteria/Melainabacteria group	Calothrix sp. PCC 7103	Bacteria
JSDP01000007.1	GCA_000789435.1	-----	-----	Cyanobacteria/Melainabacteria group	Aphanizomenon flos-aquae 2012/KM1/D3	Bacteria
CP003614.1	GCA_000317475.1	gg-aa	gaaca	Cyanobacteria/Melainabacteria group	Oscillatoria nigro-viridis PCC 7112	Bacteria
CP007203.2	GCA_000340565.3	gg-aa	gaaca	Cyanobacteria/Melainabacteria group	Nodularia spumigena CCY9414	Bacteria
NDHW01000090.1	GCA_002251945.1	gg-aa	gaaca	Cyanobacteria/Melainabacteria group	Pseudanabaena sp. SR411	Bacteria
KI912148.1	GCA_000517105.1	gg-aa	gaaca	Cyanobacteria/Melainabacteria group	Fischerella sp. PCC 9605	Bacteria
LMTZ01000039.1	GCA_001456025.1	gg-aa	gaaca	Cyanobacteria/Melainabacteria group	Mastigocoleus testarum BC008	Bacteria
NETF01000086.1	GCA_002172675.1	gg-aa	gaaca	Cyanobacteria/Melainabacteria group	unicellular cyanobacterium SU3	Bacteria
KB235958.1	GCA_000332355.1	gg-aa	gaaca	Cyanobacteria/Melainabacteria group	Geitlerinema sp. PCC 7105	Bacteria
CP006271.1	GCA_000737595.1	gg-aa	gaaca	Cyanobacteria/Melainabacteria group	Synechococcus sp. KORDI-52	Bacteria
AP018314.1	GCA_002368075.1	gg-aa	gaaca	Cyanobacteria/Melainabacteria group	Sphaerospermopsis kisseleviana NIES-73	Bacteria
JH992901.1	GCA_000315565.1	gg-aa	gaaca	Cyanobacteria/Melainabacteria group	Mastigocladopsis repens PCC 10914	Bacteria
MRCF01000130.1	GCA_001904675.1	gg-aa	gaaca	Cyanobacteria/Melainabacteria group	Scytonema sp. HK-05	Bacteria
JYON01000056.1	GCA_000952155.1	gg-aa	gaaca	Cyanobacteria/Melainabacteria group	Aliterella atlantica CENA595	Bacteria
AP014821.1	GCA_001548115.1	gg-aa	gaaca	Cyanobacteria/Melainabacteria group	Geminocystis sp. NIES-3709	Bacteria
ASSJ01000063.1	GCA_000473895.1	gg-aa	gaaca	Cyanobacteria/Melainabacteria group	Rubidibacter lacunae KORDI 51-2	Bacteria
CP003642.1	GCA_000317535.1	gg-aa	gaaca	Cyanobacteria/Melainabacteria group	Cylindrospermum stagnale PCC 7417	Bacteria
AP018307.1	GCA_002368055.1	gg-aa	gaaca	Cyanobacteria/Melainabacteria group	Aulosira laxa NIES-50	Bacteria
AP014642.1	GCA_002142495.1	gg-aa	gaaca	Cyanobacteria/Melainabacteria group	Leptolyngbya boryana dg5	Bacteria
CAFN01000042.1	GCA_000176895.2	gg-aa	gaaca	Cyanobacteria/Melainabacteria group	Arthrospira sp. PCC 8005	Bacteria
LXYR01000057.1	GCA_001650195.1	gg-aa	gaaca	Cyanobacteria/Melainabacteria group	Phormidesmis priestleyi BC1401	Bacteria
MJGC01000009.1	GCA_001746915.1	gg-aa	gaaca	Cyanobacteria/Melainabacteria group	Desertifilum sp. IPPAS B-1220	Bacteria
MRCC01000040.1	GCA_001904655.1	gg-aa	gaaca	Cyanobacteria/Melainabacteria group	Chroogloeocystis siderophila 5.2 s.c.1	Bacteria
AP018317.1	GCA_002368135.1	gg-aa	gaaca	Cyanobacteria/Melainabacteria group	Raphidiopsis curvata NIES-932	Bacteria
CP003549.1	GCA_000316665.1	gg-aa	gaaca	Cyanobacteria/Melainabacteria group	Rivularia sp. PCC 7116	Bacteria
CP000393.1	GCA_000014265.1	gg-aa	gaaca	Cyanobacteria/Melainabacteria group	Trichodesmium erythraeum IMS101	Bacteria
CP002059.1	GCA_000196515.1	gg-aa	gaaca	Cyanobacteria/Melainabacteria group	'Nostoc azollae' 0708	Bacteria
KB235935.1	GCA_000332315.1	gg-aa	gaaca	Cyanobacteria/Melainabacteria group	Prochlorothrix hollandica PCC 9006 = CALU 1027	Bacteria
BA000045.2	GCA_000011385.1	gg-aa	gaaca	Cyanobacteria/Melainabacteria group	Gloeobacter violaceus PCC 7421	Bacteria
CP006735.1	GCA_000505665.1	gg-aa	gaaca	Cyanobacteria/Melainabacteria group	Thermosynechococcus sp. NK55a	Bacteria
CP003653.1	GCA_000317575.1	gg-aa	gaaca	Cyanobacteria/Melainabacteria group	Stanieria cyanosphaera PCC 7437	Bacteria
CP001287.1	GCA_000021805.1	gg-aa	gaaca	Cyanobacteria/Melainabacteria group	Cyanothece sp. PCC 8801	Bacteria
LAHC01000033.1	GCA_002608135.1	gg-aa	gaaca	Cyanobacteria/Melainabacteria group	Nostoc linckia z7	Bacteria
CP000828.1	GCA_000018105.1	gg-aa	gaaca	Cyanobacteria/Melainabacteria group	Acaryochloris marina MBIC11017	Bacteria
AP018174.1	GCA_002367975.1	gg-aa	gaaca	Cyanobacteria/Melainabacteria group	Anabaenopsis circularis NIES-21	Bacteria
LVHK01000009.1	GCA_001631965.1	gg-aa	gaaca	Cyanobacteria/Melainabacteria group	Prochlorococcus sp. MIT 1303	Bacteria
AP012278.1	GCA_000284455.1	gg-aa	gaaca	Cyanobacteria/Melainabacteria group	Synechocystis sp. PCC 6803 substr. PCC-P	Bacteria
CP017675.1	GCA_001870225.1	gg-aa	gaaca	Cyanobacteria/Melainabacteria group	Gloeomargarita lithophora Alchichica-D10	Bacteria
CP003945.1	GCA_000317635.1	gg-aa	gaaca	Cyanobacteria/Melainabacteria group	Halothece sp. PCC 7418	Bacteria
DS989868.1	GCA_000155555.1	gg-aa	gaaca	Cyanobacteria/Melainabacteria group	Coleofasciculus chthonoplastes PCC 7420	Bacteria
LIRO01000105.1	GCA_002742025.1	gg-aa	gaaca	Cyanobacteria/Melainabacteria group	Limnothrix sp. PR1529	Bacteria
APIZ01000353.1	GCA_000426925.1	gg-aa	gaaca	Cyanobacteria/Melainabacteria group	Dolichospermum circinale AWQC310F	Bacteria
CP003284.1	GCA_000312705.1	gg-aa	gaaca	Cyanobacteria/Melainabacteria group	Anabaena sp. 90	Bacteria
NXIB02000214.1	GCA_002412335.2	gg-aa	gaaca	Cyanobacteria/Melainabacteria group	Tychonema bourrellyi FEM_GT703	Bacteria
NEED01000041.1	GCA_002110465.1	gg-aa	gaaca	Cyanobacteria/Melainabacteria group	unicellular cyanobacterium SU2	Bacteria
LIUQ01000113.1	GCA_001276715.1	gg-aa	gaaca	Cyanobacteria/Melainabacteria group	Planktothricoides sp. SR001	Bacteria
CP003590.1	GCA_000317025.1	gg-aa	gaaca	Cyanobacteria/Melainabacteria group	Pleurocapsa sp. PCC 7327	Bacteria
CP003600.1	GCA_000317145.1	gg-aa	gaaca	Cyanobacteria/Melainabacteria group	Chamaesiphon minutus PCC 6605	Bacteria
AP018281.1	GCA_002368355.1	gg-aa	gaaca	Cyanobacteria/Melainabacteria group	Chondrocystis sp. NIES-4102	Bacteria
CP003944.1	GCA_000317615.1	gg-aa	gaaca	Cyanobacteria/Melainabacteria group	Dactylococcopsis salina PCC 8305	Bacteria
KB235930.1	GCA_000332295.1	gg-aa	gaaca	Cyanobacteria/Melainabacteria group	Fortiea contorta PCC 7126	Bacteria
PEIG01000029.1	GCA_002749975.1	gg-aa	gaaca	Cyanobacteria/Melainabacteria group	Chroococcales cyanobacterium IPPAS B-1203	Bacteria
LATL02000182.1	GCA_000972705.2	gg-aa	gaaca	Cyanobacteria/Melainabacteria group	Limnoraphis robusta CS-951	Bacteria
ALVZ01000003.1	GCA_000332055.1	gg-aa	gaaca	Cyanobacteria/Melainabacteria group	Xenococcus sp. PCC 7305	Bacteria
CP003947.1	GCA_000317675.1	gg-aa	gaaca	Cyanobacteria/Melainabacteria group	Cyanobacterium aponinum PCC 10605	Bacteria
KV878783.1	GCA_001890765.1	gg-aa	gaaca	Cyanobacteria/Melainabacteria group	Spirulina major PCC 6313	Bacteria
ALVY01000010.1	GCA_000332035.1	gg-aa	gaaca	Cyanobacteria/Melainabacteria group	Gloeocapsa sp. PCC 73106	Bacteria
HE973351.1	GCA_000312225.1	gg-aa	gaaca	Cyanobacteria/Melainabacteria group	Microcystis aeruginosa PCC 9807	Bacteria
JH976537.1	GCA_000309385.1	gg-aa	gaaca	Cyanobacteria/Melainabacteria group	Nodosilinea nodulosa PCC 7104	Bacteria
CAIY01000063.1	GCA_000350105.1	gg-aa	gaaca	Cyanobacteria/Melainabacteria group	Richelia intracellularis HH01	Bacteria
KB235903.1	GCA_000332155.1	gg-aa	gaaca	Cyanobacteria/Melainabacteria group	Kamptonema formosum PCC 6407	Bacteria
AP018233.1	GCA_002368275.1	gg-aa	gaaca	Cyanobacteria/Melainabacteria group	Fremyella diplosiphon NIES-3275	Bacteria
AJLN01000020.1	GCA_000317285.1	gg-aa	gaaca	Cyanobacteria/Melainabacteria group	Chlorogloeopsis fritschii PCC 6912	Bacteria
CP001842.1	GCA_000025125.1	gg-aa	gaaca	Cyanobacteria/Melainabacteria group	Candidatus Atelocyanobacterium thalassa isolate ALOHA	Bacteria
MBQX01000045.1	GCA_001858115.1	gg-aa	gaaca	Cyanobacteria/Melainabacteria group	Cylindrospermopsis raciborskii CS-508	Bacteria
BDUC01000001.1	GCA_002218085.1	gg-aa	gaaca	Cyanobacteria/Melainabacteria group	Tolypothrix sp. NIES-4075	Bacteria
CP017599.1	GCA_001767235.1	gg-aa	gaaca	Cyanobacteria/Melainabacteria group	Moorea producens PAL-8-15-08-1	Bacteria
CP003597.1	GCA_000317125.1	gg-aa	gaaca	Cyanobacteria/Melainabacteria group	Chroococcidiopsis thermalis PCC 7203	Bacteria
CP003620.1	GCA_000317495.1	gg-aa	gaaca	Cyanobacteria/Melainabacteria group	Crinalium epipsammum PCC 9333	Bacteria
LIRN01000019.1	GCA_001275395.1	gg-aa	gaaca	Cyanobacteria/Melainabacteria group	Hapalosiphon sp. MRB220	Bacteria
JRFE01000014.1	GCA_000756305.1	gg-aa	gaaca	Cyanobacteria/Melainabacteria group	Myxosarcina sp. GI1	Bacteria
AFJC01000029.1	GCA_000214075.2	gg-aa	gaaca	Cyanobacteria/Melainabacteria group	Microcoleus vaginatus FGP-2	Bacteria
LDXN01000013.1	GCA_001443445.1	gg-aa	gaaca	Dadabacteria	Candidatus Dadabacteria bacterium CSP1-2	Bacteria
FTRD01000003.1	GCA_900157005.1	ag-aa	gaata	Deferribacteres	Mucispirillum schaedleri ASF457	Bacteria
CP001968.1	GCA_000025725.1	gg-aa	gaaca	Deferribacteres	Denitrovibrio acetiphilus DSM 12809	Bacteria
CP002347.1	GCA_000183405.1	gg-aa	gaaca	Deferribacteres	Calditerrivibrio nitroreducens DSM 19672	Bacteria
ATWF01000004.1	GCA_000421105.1	gg-aa	gaaca	Deferribacteres	Geovibrio sp. L21-Ace-BES	Bacteria
CP002858.1	GCA_000218625.1	gg-aa	gaaca	Deferribacteres	Flexistipes sinusarabici DSM 4947	Bacteria
AP011529.1	GCA_000010985.1	gg-aa	gaaca	Deferribacteres	Deferribacter desulfuricans SSM1	Bacteria
CP002049.1	GCA_000092425.1	ag-aa	gaata	Deinococcus-Thermus	Truepera radiovictrix DSM 17093	Bacteria
ATTJ01000001.1	GCA_000419625.1	gg-aa	gaaca	Deinococcus-Thermus	Deinococcus ficus	Bacteria
CP002630.1	GCA_000195335.1	gg-aa	gaacg	Deinococcus-Thermus	Marinithermus hydrothermalis DSM 14884	Bacteria
CP002361.1	GCA_000183745.1	gg-aa	gaacg	Deinococcus-Thermus	Oceanithermus profundus DSM 14977	Bacteria
CP016312.1	GCA_001880325.1	gg-aa	gaacg	Deinococcus-Thermus	Thermus brockianus	Bacteria
PAMQ01000007.1	GCA_002707365.1	gg-aa	gaaca	Deinococcus-Thermus	Trueperaceae bacterium	Bacteria
CP001743.1	GCA_000024425.1	gg-aa	gaacg	Deinococcus-Thermus	Meiothermus ruber DSM 1279	Bacteria
PDTR01000170.1	GCA_002748965.1	gg-aa	gaaca	Delongbacteria	Candidatus Delongbacteria bacterium	Bacteria
ATUG01000001.1	GCA_000420085.1	-----	-----	Deltaproteobacteria	Desulfospira joergensenii DSM 10085	Bacteria
JAEX01000005.1	GCA_000519125.1	-----	-----	Deltaproteobacteria	Desulfocurvus vexinensis DSM 17965	Bacteria
FMUX01000044.1	GCA_900101345.1	-----	-----	Deltaproteobacteria	Desulfoluna spongiiphila	Bacteria
CP001734.1	GCA_000024325.1	ag-aa	gaata	Deltaproteobacteria	Desulfohalobium retbaense DSM 5692	Bacteria
NETK01000001.1	GCA_002343915.1	ag-aa	gaata	Deltaproteobacteria	Nannocystis exedens	Bacteria
JAFN01000001.1	GCA_000526155.1	ag-aa	gaaaa	Deltaproteobacteria	Deferrisoma camini S3R1	Bacteria
MAGO01000004.1	GCA_001687335.1	gg-aa	gaaca	Deltaproteobacteria	Dissulfuribacter thermophilus	Bacteria
CP002085.1	GCA_000143965.1	gg-aa	gaaca	Deltaproteobacteria	Desulfarculus baarsii DSM 2075	Bacteria
HG793133.1	GCA_000513475.1	gg-aa	gaaca	Deltaproteobacteria	Candidatus Babela massiliensis	Bacteria
CP003969.1	GCA_000418325.1	gg-aa	gaaca	Deltaproteobacteria	Sorangium cellulosum So0157-2	Bacteria
CP003985.1	GCA_000341395.1	gg-aa	gaata	Deltaproteobacteria	Desulfocapsa sulfexigens DSM 10523	Bacteria
NAAD01000027.1	GCA_002093115.1	gg-aa	gaaca	Deltaproteobacteria	Geothermobacter sp. EPR-M	Bacteria
CP015080.1	GCA_001611275.1	gg-aa	gaaca	Deltaproteobacteria	Desulfuromonas sp. DDH964	Bacteria
CP001089.1	GCA_000020385.1	gg-aa	gaaca	Deltaproteobacteria	Geobacter lovleyi SZ	Bacteria
CP001940.1	GCA_000092205.1	gg-aa	gaata	Deltaproteobacteria	Desulfurivibrio alkaliphilus AHT 2	Bacteria
CP003360.1	GCA_000266945.1	gg-aa	gaaca	Deltaproteobacteria	Desulfomonile tiedjei DSM 6799	Bacteria
MTPJ01000033.1	GCA_001975945.1	gg-aa	gaaca	Deltaproteobacteria	Lawsonia intracellularis	Bacteria
FOAP01000045.1	GCA_900109545.1	gg-aa	gaaca	Deltaproteobacteria	Stigmatella aurantiaca	Bacteria
AUEY01000125.1	GCA_000426225.1	gg-aa	gaaca	Deltaproteobacteria	Desulforegula conservatrix Mb1Pa	Bacteria
CP015381.1	GCA_001854245.1	gg-aa	gaaca	Deltaproteobacteria	Desulfococcus multivorans	Bacteria
ASRX01000014.1	GCA_000601485.1	gg-aa	gaaca	Deltaproteobacteria	Chondromyces apiculatus DSM 436	Bacteria
FRFE01000100.1	GCA_900143695.1	gg-aa	gaata	Deltaproteobacteria	Desulfopila aestuarii DSM 18488	Bacteria
BDFE01000005.1	GCA_001748225.1	gg-aa	gaaca	Deltaproteobacteria	Desulfoplanes formicivorans	Bacteria
CP015455.1	GCA_001888165.1	gg-aa	gaaca	Deltaproteobacteria	Pelobacter acetylenicus	Bacteria
JIAK01000073.1	GCA_000620765.1	gg-aa	gaaca	Deltaproteobacteria	Desulfovermiculus halophilus DSM 18834	Bacteria
JMCB01000038.1	GCA_000737315.1	gg-aa	gaaca	Deltaproteobacteria	Hyalangium minutum	Bacteria
AULM01000006.1	GCA_000422285.1	gg-aa	gaaca	Deltaproteobacteria	Desulfatiglans anilini DSM 4660	Bacteria
BCAG01000003.1	GCA_001293685.1	gg-aa	gaaca	Deltaproteobacteria	Desulfatitalea tepidiphila	Bacteria
JYNO01000059.1	GCA_000934745.1	gg-aa	gaaca	Deltaproteobacteria	Desulfonatronum thioautotrophicum	Bacteria
AZAC01000010.1	GCA_000931935.2	gg-aa	gaaca	Deltaproteobacteria	Dethiosulfatarculus sandiegensis	Bacteria
CP003389.1	GCA_000255295.1	gg-aa	gaaca	Deltaproteobacteria	Corallococcus coralloides DSM 2259	Bacteria
KE150238.1	GCA_000185705.2	gg-aa	gaaca	Deltaproteobacteria	Bilophila wadsworthia 3_1_6	Bacteria
AULY01000005.1	GCA_000422525.1	gg-aa	gaaca	Deltaproteobacteria	Halodesulfovibrio aestuarii DSM 10141	Bacteria
CP011125.1	GCA_000737325.2	gg-aa	gaaca	Deltaproteobacteria	Sandaracinus amylolyticus	Bacteria
BBCC01000292.1	GCA_001311845.1	gg-aa	gaaca	Deltaproteobacteria	Desulfosarcina cetonica JCM 12296	Bacteria
LBMP01000001.1	GCA_001184205.1	gg-aa	gaaca	Deltaproteobacteria	Desulfocarbo indianensis	Bacteria
FQZU01000008.1	GCA_900142135.1	gg-aa	gaaca	Deltaproteobacteria	Desulfatibacillum alkenivorans DSM 16219	Bacteria
FOUU01000020.1	GCA_900114975.1	gg-aa	gaata	Deltaproteobacteria	Thermodesulforhabdus norvegica	Bacteria
CP022098.1	GCA_002305875.1	gg-aa	gaaca	Deltaproteobacteria	Cystobacter fuscus	Bacteria
CR522870.1	GCA_000025945.1	gg-aa	gaata	Deltaproteobacteria	Desulfotalea psychrophila LSv54	Bacteria
CP011509.1	GCA_001027285.1	gg-aa	gaaca	Deltaproteobacteria	Archangium gephyra	Bacteria
CP004025.1	GCA_000331735.1	gg-aa	gaaca	Deltaproteobacteria	Myxococcus stipitatus DSM 14675	Bacteria
ATBP01000008.1	GCA_000516475.1	gg-aa	gaaca	Deltaproteobacteria	Candidatus Magnetoglobus multicellularis str. Araruama	Bacteria
AUCU01000039.1	GCA_000429925.1	gg-aa	gaaca	Deltaproteobacteria	Desulfatirhabdium butyrativorans DSM 18734	Bacteria
LT706945.1	GCA_900155525.1	gg-aa	gaaca	Deltaproteobacteria	Mailhella massiliensis	Bacteria
CP016908.1	GCA_001931505.1	gg-aa	gaaca	Deltaproteobacteria	Pajaroellobacter abortibovis	Bacteria
APJX01000002.1	GCA_000350545.1	gg-aa	gaaca	Deltaproteobacteria	Desulfotignum phosphitoxidans DSM 13687	Bacteria
CP002629.1	GCA_000195295.1	gg-aa	gaaca	Deltaproteobacteria	Desulfobacca acetoxidans DSM 11109	Bacteria
CP001649.1	GCA_000023445.1	gg-aa	gaaca	Deltaproteobacteria	Desulfovibrio salexigens DSM 2638	Bacteria
JMKT01000006.1	GCA_000686525.1	gg-aa	gaaca	Deltaproteobacteria	Desulfonatronovibrio hydrogenovorans DSM 9292	Bacteria
CP022163.1	GCA_002305855.1	gg-aa	gaaca	Deltaproteobacteria	Melittangium boletus DSM 14713	Bacteria
ABCS01000137.1	GCA_000170895.1	gg-aa	ga--c	Deltaproteobacteria	Plesiocystis pacifica SIR-1	Bacteria
MDSU01000018.1	GCA_002119425.1	gg-aa	gaaca	Deltaproteobacteria	Desulfurella amilsii	Bacteria
CM001488.1	GCA_000233695.3	gg-aa	gaaca	Deltaproteobacteria	Desulfobacter postgatei 2ac9	Bacteria
CP012333.1	GCA_001263205.1	gg-aa	gaaca	Deltaproteobacteria	Labilithrix luteola	Bacteria
FQXS01000088.1	GCA_900130015.1	gg-aa	gaata	Deltaproteobacteria	Desulfofustis glycolicus DSM 9705	Bacteria
LT828580.1	GCA_900170035.1	gg-aa	gaaca	Deltaproteobacteria	Desulfamplus magnetovallimortis	Bacteria
FQZT01000016.1	GCA_900142125.1	gg-aa	gaaca	Deltaproteobacteria	Malonomonas rubra DSM 5091	Bacteria
FQVB01000020.1	GCA_900129305.1	gg-aa	-----	Deltaproteobacteria	Desulfacinum infernum DSM 9756	Bacteria
CP012332.1	GCA_001263175.1	gg-aa	gaaca	Deltaproteobacteria	Vulgatibacter incomptus	Bacteria
JPDT01000165.1	GCA_001292585.1	gg-aa	gaaca	Deltaproteobacteria	Candidatus Magnetomorum sp. HK-1	Bacteria
AUCW01000075.1	GCA_000429965.1	gg-aa	gaata	Deltaproteobacteria	Desulfobulbus mediterraneus DSM 13871	Bacteria
LT907975.1	GCA_900217235.1	gg-aa	gaaca	Deltaproteobacteria	Pseudodesulfovibrio profundus	Bacteria
ACJN02000001.1	GCA_000174435.1	gg-aa	gaaca	Deltaproteobacteria	Desulfonatronospira thiodismutans ASO3-1	Bacteria
CP013015.1	GCA_001577525.1	gg-aa	gaaca	Deltaproteobacteria	Candidatus Desulfofervidus auxilii	Bacteria
CP000252.1	GCA_000013405.1	gg-aa	gaaca	Deltaproteobacteria	Syntrophus aciditrophicus SB	Bacteria
BAZG01000249.1	GCA_000964525.1	gg-aa	gaaca	Deltaproteobacteria	Anaeromyxobacter sp. PSR-1	Bacteria
KI867150.1	GCA_000512235.1	gg-aa	gaaca	Deltaproteobacteria	Syntrophorhabdus aromaticivorans UI	Bacteria
CP002606.1	GCA_000194135.1	gg-aa	gaaca	Deltaproteobacteria	Hippea maritima DSM 10411	Bacteria
FO203503.1	GCA_000307105.1	gg-aa	gaaca	Deltaproteobacteria	Desulfobacula toluolica Tol2	Bacteria
FNQN01000022.1	GCA_900107645.1	gg-aa	gaaca	Deltaproteobacteria	Desulfuromusa kysingii	Bacteria
JMCC02000051.1	GCA_000737335.3	gg-aa	gaaca	Deltaproteobacteria	Enhygromyxa salina	Bacteria
FNJI01000111.1	GCA_900104445.1	gg-aa	gaata	Deltaproteobacteria	Desulforhopalus singaporensis	Bacteria
FNIN01000010.1	GCA_900104045.1	gg-aa	gaaca	Deltaproteobacteria	Desulfonauticus submarinus	Bacteria
ARWE01000001.1	GCA_000384395.1	gg-aa	gaaca	Deltaproteobacteria	Geopsychrobacter electrodiphilus DSM 16401	Bacteria
CP000478.1	GCA_000014965.1	gg-aa	gaata	Deltaproteobacteria	Syntrophobacter fumaroxidans MPOB	Bacteria
FWXY01000056.1	GCA_900176365.1	gg-aa	gaaca	Deltaproteobacteria	Desulfobacterium vacuolatum DSM 3385	Bacteria
CP010311.1	GCA_000827125.1	gg-aa	gaaca	Deltaproteobacteria	Geoalkalibacter subterraneus	Bacteria
CP001146.1	GCA_000020965.1	gg-aa	gaacg	Dictyoglomia	Dictyoglomus thermophilum H-6-12	Bacteria
MFFL01000007.1	GCA_001777935.1	gg-aa	gaaca	Edwardsbacteria	Candidatus Edwardsbacteria bacterium GWE2_54_12	Bacteria
MFFN01000006.1	GCA_001777915.1	gg-aa	gaaca	Edwardsbacteria	Candidatus Edwardsbacteria bacterium RifOxyA12_full_54_48	Bacteria
MFFM01000046.1	GCA_001777895.1	gg-aa	gaaca	Edwardsbacteria	Candidatus Edwardsbacteria bacterium GWF2_54_11	Bacteria
MFFP01000027.1	GCA_001777945.1	gg-aa	gaaca	Edwardsbacteria	Candidatus Edwardsbacteria bacterium RIFOXYD12_FULL_50_11	Bacteria
MFWT01000003.1	GCA_001781595.1	gg-aa	gaaca	Edwardsbacteria	Candidatus Edwardsbacteria bacterium RifOxyB12_full_52_30	Bacteria
MFFQ01000055.1	GCA_001780165.1	-----	-----	Eisenbacteria	Candidatus Eisenbacteria bacterium RBG_16_71_46	Bacteria
NFJD01000005.1	GCA_002159705.1	gg-aa	gaaca	Elusimicrobia	Elusimicrobium sp. An273	Bacteria
CP009498.1	GCA_001027545.1	gg-aa	gaaca	Endomicrobia	Endomicrobium proavitum	Bacteria
AP009510.1	GCA_000146025.1	gg-aa	gaaca	environmental samples	uncultured Termite group 1 bacterium phylotype Rs-D17	Bacteria
CP021416.1	GCA_002162315.1	gg-aa	gaata	Epsilonproteobacteria	Sulfurospirillum sp. SL2-1	Bacteria
KB642597.1	GCA_000345765.2	gg-aa	gaata	Epsilonproteobacteria	Helicobacter pylori HP250AFiii	Bacteria
AKKQ01000024.1	GCA_000276965.1	gg-aa	gaata	Epsilonproteobacteria	Thiovulum sp. ES	Bacteria
CP002452.1	GCA_000186245.1	gg-aa	gaata	Epsilonproteobacteria	Nitratifractor salsuginis DSM 16511	Bacteria
FBQR01000010.1	GCA_001495415.1	gg-aa	gaata	Epsilonproteobacteria	Campylobacter coli	Bacteria
BX571656.1	GCA_000196135.1	gg-aa	gaata	Epsilonproteobacteria	Wolinella succinogenes DSM 1740	Bacteria
ABCJ01000018.1	GCA_000170735.1	gg-aa	gaatg	Epsilonproteobacteria	Caminibacter mediatlanticus TB-2	Bacteria
AP009178.1	GCA_000010325.1	gg-aa	gaata	Epsilonproteobacteria	Nitratiruptor sp. SB155-2	Bacteria
AP012048.1	GCA_000284235.1	gg-aa	gaata	Epsilonproteobacteria	Arcobacter sp. L	Bacteria
CP002355.1	GCA_000183725.1	gg-aa	gaata	Epsilonproteobacteria	Sulfuricurvum kujiense DSM 16994	Bacteria
CP002205.1	GCA_000147355.1	gg-aa	gaata	Epsilonproteobacteria	Sulfurimonas autotrophica DSM 16294	Bacteria
ATHP01000001.1	GCA_000522965.1	gg-aa	gaatg	Epsilonproteobacteria	Lebetimonas sp. JH369	Bacteria
CP001279.1	GCA_000021725.1	gg-aa	gaatg	Epsilonproteobacteria	Nautilia profundicola AmH	Bacteria
LDWW01000096.1	GCA_001045525.1	gg-aa	gaaca	Fibrobacteres	Chitinispirillum alkaliphilum	Bacteria
ASJR01000046.1	GCA_000474745.1	gg-aa	gaaca	Fibrobacteres	Chitinivibrio alkaliphilus ACht1	Bacteria
NSGY01000001.1	GCA_002300465.1	gg-aa	gaaca	Fibrobacteres	Fibrobacter sp. NR9	Bacteria
MFGT01000154.1	GCA_001780345.1	gg-aa	gaaca	Firestonebacteria	Candidatus Firestonebacteria bacterium RifOxyC12_full_39_7	Bacteria
MFGU01000047.1	GCA_001780375.1	gg-aa	gaaca	Firestonebacteria	Candidatus Firestonebacteria bacterium RIFOXYC2_FULL_39_67	Bacteria
MFGV01000019.1	GCA_001778375.1	gg-aa	gaaca	Firestonebacteria	Candidatus Firestonebacteria bacterium RIFOXYD2_FULL_39_29	Bacteria
MFGS01000183.1	GCA_001778355.1	gg-aa	gaaca	Firestonebacteria	Candidatus Firestonebacteria bacterium RIFOXYA2_FULL_40_8	Bacteria
LNME01000001.1	GCA_001547115.1	-----	-----	Firmicutes	Enterococcus faecium	Bacteria
GG704771.1	GCA_000157955.1	-----	-----	Firmicutes	Subdoligranulum variabile DSM 15176	Bacteria
AAWL01000048.1	GCA_000169155.1	-----	-----	Firmicutes	Thermosinus carboxydivorans Nor1	Bacteria
FNID01000051.1	GCA_900103835.1	-----	-----	Firmicutes	Acetanaerobacterium elongatum	Bacteria
JH378831.1	GCA_000235445.1	-----	-----	Firmicutes	Johnsonella ignava ATCC 51276	Bacteria
BBKT01000096.1	GCA_000747665.1	-----	-----	Firmicutes	Thermoanaerobacterium saccharolyticum	Bacteria
FPJA01000001.1	GCA_900119175.1	-----	-----	Firmicutes	Selenomonas ruminantium	Bacteria
JAGB01000002.1	GCA_000526435.1	-----	-----	Firmicutes	Caldicoprobacter oshimai DSM 21659	Bacteria
LZRJ01000044.1	GCA_001677985.1	-----	-----	Firmicutes	Solibacillus silvestris	Bacteria
FQWY01000001.1	GCA_900129805.1	ag-aa	gaata	Firmicutes	Thermosyntropha lipolytica DSM 11003	Bacteria
MWJI01000024.1	GCA_002104065.1	ag-aa	gaata	Firmicutes	Paraclostridium bifermentans	Bacteria
AWTC01000005.1	GCA_000497245.1	ag-aa	gaata	Firmicutes	Sporolactobacillus laevolacticus DSM 442	Bacteria
FUWM01000054.1	GCA_900167185.1	ag-aa	gaata	Firmicutes	Selenihalanaerobacter shriftii	Bacteria
FQXH01000004.1	GCA_900129915.1	ag-aa	gaata	Firmicutes	Tepidibacter thalassicus DSM 15285	Bacteria
HG529443.1	GCA_000499525.1	ag-aa	gaata	Firmicutes	[Clostridium] dakarense	Bacteria
LT608311.1	GCA_900095875.1	ag-aa	gaata	Firmicutes	Caecibacter massiliensis	Bacteria
FUXD01000110.1	GCA_900167325.1	ag-aa	gaata	Firmicutes	Megasphaera cerevisiae DSM 20462	Bacteria
AMYT01000014.1	GCA_000313915.1	cg-ta	gacgg	Firmicutes	Catellicoccus marimammalium M35/04/3	Bacteria
FOEN01000031.1	GCA_900110675.1	gg-aa	gaaca	Firmicutes	Ignavigranum ruoffiae	Bacteria
FQXV01000034.1	GCA_900130065.1	gg-aa	gaaca	Firmicutes	Sporobacter termitidis DSM 10068	Bacteria
CYYV01000001.1	GCA_001405555.1	gg-aa	gaaca	Firmicutes	Fusicatenibacter saccharivorans	Bacteria
FRCP01000002.1	GCA_900142955.1	gg-aa	gaaca	Firmicutes	Anaerosporobacter mobilis DSM 15930	Bacteria
CAVG010000042.1	GCA_000438455.1	gg-aa	gaaca	Firmicutes	Nosocomiicoccus massiliensis	Bacteria
JH601103.1	GCA_000245815.1	gg-aa	gaaca	Firmicutes	Dolosigranulum pigrum ATCC 51524	Bacteria
DS560019.1	GCA_000154825.1	gg-aa	gaaca	Firmicutes	Anaerofustis stercorihominis DSM 17244	Bacteria
AFUS01000005.1	GCA_000223315.2	gg-aa	gaata	Firmicutes	Parvimonas sp. oral taxon 393 str. F0440	Bacteria
CP002175.1	GCA_000165465.1	gg-aa	gaaca	Firmicutes	Halanaerobium praevalens DSM 2228	Bacteria
CP000922.1	GCA_000019045.1	gg-aa	gaaca	Firmicutes	Anoxybacillus flavithermus WK1	Bacteria
LN812101.1	GCA_000942395.1	gg-aa	gaaca	Firmicutes	Risungbinella massiliensis	Bacteria
FNHF01000013.1	GCA_900103695.1	gg-aa	gaaca	Firmicutes	Sediminibacillus halophilus	Bacteria
CTDZ01000009.1	GCA_001375555.1	gg-aa	gaaca	Firmicutes	Numidum massiliense	Bacteria
LT629963.1	GCA_900104665.1	gg-aa	gaaca	Firmicutes	Traorella massiliensis	Bacteria
CVPG01000005.1	GCA_001049915.1	gg-aa	gaaca	Firmicutes	Drancourtella massiliensis	Bacteria
BDHH01000001.1	GCA_001748365.1	gg-aa	gaaca	Firmicutes	Fusibacter sp. 3D3	Bacteria
FOHA01000041.1	GCA_900111355.1	gg-aa	gaaca	Firmicutes	Isobaculum melis	Bacteria
CP012098.1	GCA_001998765.1	gg-aa	gaaca	Firmicutes	Anaerostipes hadrus	Bacteria
PDYG01000071.1	GCA_002735305.1	gg-aa	gaaca	Firmicutes	Agathobacter ruminis	Bacteria
GG692739.1	GCA_000156535.1	gg-aa	gaaca	Firmicutes	Roseburia intestinalis L1-82	Bacteria
PDCA01000001.1	GCA_002564135.1	gg-aa	gaaca	Firmicutes	Caldicellulosiruptor bescii	Bacteria
FNNQ01000032.1	GCA_900106775.1	gg-aa	gaaca	Firmicutes	Marininema mesophilum	Bacteria
LDPV02000008.1	GCA_001038425.2	gg-aa	gaaca	Firmicutes	Ornithinibacillus contaminans	Bacteria
FOXD01000044.1	GCA_900115625.1	gg-aa	gaaca	Firmicutes	Salibacterium halotolerans	Bacteria
NFJT01000058.1	GCA_002160015.1	gg-aa	gaaca	Firmicutes	Anaerofilum sp. An201	Bacteria
FNGO01000071.1	GCA_900103135.1	gg-aa	gaaca	Firmicutes	Halarsenatibacter silvermanii	Bacteria
MDZE01000022.1	GCA_001953275.1	gg-aa	gaaca	Firmicutes	Sulfobacillus thermosulfidooxidans	Bacteria
FRAD01000002.1	GCA_900142225.1	gg-aa	gaaca	Firmicutes	Hathewaya proteolytica DSM 3090	Bacteria
LN875027.1	GCA_001282685.1	gg-aa	gaaca	Firmicutes	Niameybacter massiliensis	Bacteria
BDLQ01000069.1	GCA_002049255.1	gg-aa	gaaca	Firmicutes	Carboxydocella sp. ULO1	Bacteria
LUFJ01000001.1	GCA_001592865.1	gg-aa	gaaca	Firmicutes	[Bacillus] sp. KCTC 13219	Bacteria
CP022121.1	GCA_002224645.1	gg-aa	gaaca	Firmicutes	Dehalobacterium formicoaceticum	Bacteria
CYXO01000001.1	GCA_001405975.1	gg-aa	gaaca	Firmicutes	Dorea longicatena	Bacteria
FUZT01000039.1	GCA_900167445.1	gg-aa	gaaca	Firmicutes	Maledivibacter halophilus	Bacteria
KB913034.1	GCA_000384195.1	gg-aa	gaaca	Firmicutes	Allobaculum stercoricanis DSM 13633	Bacteria
FQVL01000036.1	GCA_900129355.1	gg-aa	gaaca	Firmicutes	Seinonella peptonophila	Bacteria
FUHN01000006.1	GCA_900155555.1	gg-aa	gaaca	Firmicutes	Mobilibacterium timonense	Bacteria
LT574834.1	GCA_900086725.1	gg-aa	gaaca	Firmicutes	Bariatricus massiliensis	Bacteria
LOED01000084.1	GCA_001562425.1	gg-aa	gaaca	Firmicutes	Fervidicola ferrireducens	Bacteria
GL637672.1	GCA_000186945.2	gg-aa	gaaca	Firmicutes	Solobacterium moorei F0204	Bacteria
CP016622.1	GCA_001700985.1	gg-aa	gaaca	Firmicutes	Parageobacillus thermoglucosidasius	Bacteria
HG529490.1	GCA_000308275.2	gg-aa	gaata	Firmicutes	Levyella massiliensis	Bacteria
NIQC01000060.1	GCA_002216005.1	gg-aa	gaaca	Firmicutes	Natranaerobius trueperi	Bacteria
DS544191.1	GCA_000154565.1	gg-aa	gaaca	Firmicutes	Anaerotruncus colihominis DSM 17241	Bacteria
JPJD01000056.1	GCA_000765135.1	gg-aa	gaaca	Firmicutes	Intestinimonas butyriciproducens	Bacteria
FOHJ01000023.1	GCA_900111405.1	gg-aa	gaaca	Firmicutes	Salinibacillus kushneri	Bacteria
ACGB01000071.1	GCA_000174215.1	gg-aa	gaaca	Firmicutes	Acidaminococcus intestini	Bacteria
LN879430.1	GCA_900070325.1	gg-aa	gaaca	Firmicutes	Herbinix luporum	Bacteria
AZQP01000123.1	GCA_000601455.1	gg-aa	gaaca	Firmicutes	Fervidicella metallireducens AeB	Bacteria
LN909060.1	GCA_001486505.1	gg-aa	gaaca	Firmicutes	Paenibacillus rubinfantis	Bacteria
FNFK01000116.1	GCA_900101165.1	gg-aa	gaaca	Firmicutes	Alkalibacterium thalassium	Bacteria
AXUN02000214.1	GCA_000495435.3	gg-aa	gaaca	Firmicutes	Youngiibacter fragilis 232.1	Bacteria
AP006840.1	GCA_000009905.1	gg-aa	gaaca	Firmicutes	Symbiobacterium thermophilum IAM 14863	Bacteria
LGAF01000073.1	GCA_001270075.1	gg-aa	gaaca	Firmicutes	Planomicrobium glaciei	Bacteria
CYUJ01000002.1	GCA_001299475.1	gg-aa	gaata	Firmicutes	Neofamilia massiliensis	Bacteria
JJMW01000045.1	GCA_000714435.1	gg-aa	gaaca	Firmicutes	Exiguobacterium alkaliphilum 12/1	Bacteria
FORR01000062.1	GCA_900114055.1	gg-aa	gaaca	Firmicutes	Thermoflavimicrobium dichotomicum	Bacteria
CP000860.1	GCA_000018425.1	gg-aa	gaaca	Firmicutes	Candidatus Desulforudis audaxviator MP104C	Bacteria
CP001336.1	GCA_000021925.1	gg-aa	gaaca	Firmicutes	Desulfitobacterium hafniense DCB-2	Bacteria
ARZA01000024.1	GCA_000387765.1	gg-aa	gaaca	Firmicutes	Caldisalinibacter kiritimatiensis	Bacteria
FNEL01000093.1	GCA_900100125.1	gg-aa	gaaca	Firmicutes	Dolosicoccus paucivorans	Bacteria
BAIA02000175.1	GCA_000509005.1	gg-aa	gaaca	Firmicutes	Clostridiales bacterium VE202-13	Bacteria
FTOD01000026.1	GCA_900156615.1	gg-aa	gaaca	Firmicutes	Kroppenstedtia eburnea	Bacteria
FOCG01000010.1	GCA_900110045.1	gg-aa	gaaca	Firmicutes	Hydrogenoanaerobacterium saccharovorans	Bacteria
LT838272.1	GCA_900176005.1	gg-aa	gaaca	Firmicutes	Thermanaeromonas toyohensis ToBE	Bacteria
AP012210.1	GCA_000283555.1	gg-aa	gaaca	Firmicutes	Candidatus Arthromitus sp. SFB-rat-Yit	Bacteria
NFKO01000064.1	GCA_002160435.1	gg-aa	gaaca	Firmicutes	Pseudoflavonifractor sp. An176	Bacteria
FMIZ01000007.1	GCA_900095865.1	gg-aa	gaaca	Firmicutes	Massilioclostridium coli	Bacteria
LT699718.1	GCA_900155395.1	gg-aa	gaaca	Firmicutes	Merdibacter massiliensis	Bacteria
FTRU01000003.1	GCA_900148495.1	gg-aa	gaaca	Firmicutes	Negativibacillus massiliensis	Bacteria
NFLQ01000047.1	GCA_002160985.1	gg-aa	gaaca	Firmicutes	Lachnoclostridium sp. An118	Bacteria
CP002690.1	GCA_000212395.1	gg-aa	gaaca	Firmicutes	Thermodesulfobium narugense DSM 14796	Bacteria
FNHB01000027.1	GCA_900104455.1	gg-aa	gaaca	Firmicutes	Dendrosporobacter quercicolus	Bacteria
LELK01000003.1	GCA_001039475.1	gg-aa	gaaca	Firmicutes	Anaerobacillus macyae	Bacteria
FNIG01000018.1	GCA_900103915.1	gg-aa	gaaca	Firmicutes	Tenuibacillus multivorans	Bacteria
FOXC01000067.1	GCA_900115605.1	gg-aa	gaaca	Firmicutes	Halolactibacillus halophilus	Bacteria
FZOJ01000074.1	GCA_900188145.1	gg-aa	gaaca	Firmicutes	Anaerovirgula multivorans	Bacteria
KE159605.1	GCA_000403295.2	gg-aa	gaaca	Firmicutes	Lachnospiraceae bacterium M18-1	Bacteria
FOJY01000048.1	GCA_900112085.1	gg-aa	gaaca	Firmicutes	Acetitomaculum ruminis DSM 5522	Bacteria
ATXL01000106.1	GCA_000421665.1	gg-aa	gaaca	Firmicutes	Bavariicoccus seileri WCC 4188	Bacteria
MDLS01000105.1	GCA_001715775.1	gg-aa	gaaca	Firmicutes	Brochothrix thermosphacta	Bacteria
FNDU01000058.1	GCA_900099745.1	gg-aa	gaaca	Firmicutes	Alteribacillus bidgolensis	Bacteria
LN908974.1	GCA_001486165.1	gg-aa	gaaca	Firmicutes	Bittarella massiliensis	Bacteria
OCTU01000001.1	GCA_900232945.1	gg-aa	gaata	Firmicutes	Urinacoccus sp. Marseille-P3926	Bacteria
FMIF01000051.1	GCA_900095615.1	gg-aa	gaata	Firmicutes	Sporanaerobacter sp. PP17-6a	Bacteria
CP003359.1	GCA_000328625.1	gg-aa	gaata	Firmicutes	Halobacteroides halobius DSM 5150	Bacteria
FQYT01000050.1	GCA_900141895.1	gg-aa	gaaca	Firmicutes	Parasporobacterium paucivorans DSM 15970	Bacteria
KI912095.1	GCA_000517025.1	gg-aa	gaata	Firmicutes	Halonatronum saccharophilum DSM 13868	Bacteria
NFHA01000090.1	GCA_002159225.1	gg-aa	gaaca	Firmicutes	Flavonifractor sp. An91	Bacteria
CP000930.2	GCA_000019165.1	gg-aa	gaacc	Firmicutes	Heliobacterium modesticaldum Ice1	Bacteria
CPMO01000027.1	GCA_001117865.1	gg-aa	gaaca	Firmicutes	Streptococcus pneumoniae	Bacteria
[truncated: 709 more rows]

## Sheet: 18S_pairings_matrix_euk
nt::nt	a::g	a::t	c::g	g::c	t::a
884::928	0	4	5	1	0
885::927	0	1	0	9	0
886::926	0	0	0	0	10
887::925	10	0	0	0	0

## Sheet: 18S_genome_details_euk
gene_accession	region_884-887_according_Scerevisiae	region_925-929_according_Scerevisiae	Domain	Genome		≈
NR_003286.4|Homo_sapiens	cgta	gacgg	Eukaryote	Homo_sapiens
AB298288.901.2920|Naegleria_gruberi	ggta	gacca	Eukaryote	Naegleria_gruberi
AB511834.1.1687|Chlamydomonas_reinhardtii	cgta	gacga	Eukaryote	Chlamydomonas_reinhardtii
ABQD01000052.43555.45336|Phaeodactylum_tricornutum_CCAP_1055_1	cgta	gacga	Eukaryote	Phaeodactylum_tricornutum_CCAP_1055_1
AC004708.3894.5691|Arabidopsis_thaliana	cgta	gacga	Eukaryote	Arabidopsis_thaliana
AE014298.23431986.23433831|Drosophila_melanogaster	agta	gacta	Eukaryote	Drosophila_melanogaster
AF251938.1.2245|Acanthamoeba_castellanii	aata	gatta	Eukaryote	Acanthamoeba_castellanii
AHAL01000301.1474.3265|Emiliania_huxleyi_CCMP1516	cgta	gacga	Eukaryote	Emiliania_huxleyi_CCMP1516
BK006945.465070.466869|Saccharomyces_cerevisiae_S288C	agta	gacta	Eukaryote	Saccharomyces_cerevisiae_S288C
KM091234.1.1703|Paramecium_buetschlii	agta	gacta	Eukaryote	Paramecium_buetschlii

## Sheet: position_718
nt 718	A	T	G	C	N	Gap
Bacteria	1964	31	69	17	0	74
Archaea	391	0	100	4	2	35
Eukaryotes	9	0	1	0	0	0
